# Supplementary material for: Novel phages of Pseudomonas syringae unveil numerous potential auxiliary metabolic genes
Source: J Gen Virol. 2024 Jun 4;105(6):001990. doi: 10.1099/jgv.0.001990 (PMC11256456; doi:10.1099/jgv.0.001990)
Supplement: Uncited Table S1. [file jgv-105-01990-s002.xlsx]

## Sheet: Supp Table 4
Feltin_2024_phage_Psyringae
Supp Table 4 : Functional modules were identified (color coded) based on the functions of the 25 phages in the collection.
Phage clone	CDS locus tag	Identified fonction	Fonctional modules
Arace01	Pseudomonas_phage_Arace01_00001	small terminase subunit [Klebsiella phage KP8]	DNA metabolism
Arace01	Pseudomonas_phage_Arace01_00005	putative RNAP1 subunit A [Erwinia phage phiEaP-8]	Other
Arace01	Pseudomonas_phage_Arace01_00007	putative DNA processing chain A [Klebsiella phage KP8]	DNA metabolism
Arace01	Pseudomonas_phage_Arace01_00008	DNA processing protein [Pseudomonas phage Zuri]	DNA metabolism
Arace01	Pseudomonas_phage_Arace01_00012	ADP-ribosylglycohydrolase [Klebsiella phage KP8]	DNA metabolism
Arace01	Pseudomonas_phage_Arace01_00015	RNA polymerase [Pseudomonas phage Zuri]	DNA metabolism
Arace01	Pseudomonas_phage_Arace01_00019	RNA polymerase [Pseudomonas phage Zuri]	DNA metabolism
Arace01	Pseudomonas_phage_Arace01_00020	kappa-carrageenase precursor [Sinorhizobium phage ort11]	Other
Arace01	Pseudomonas_phage_Arace01_00021	kappa-carrageenase precursor [Sinorhizobium phage ort11]	Other
Arace01	Pseudomonas_phage_Arace01_00023	ATP-dependent CLP protease [Erwinia phage Ea9-2]	Other
Arace01	Pseudomonas_phage_Arace01_00031	HNH endonuclease [Pseudomonas phage Zuri]	DNA metabolism
Arace01	Pseudomonas_phage_Arace01_00032	DNA-directed RNA polymerase [Klebsiella phage vB_KpnM_BIS47]	DNA metabolism
Arace01	Pseudomonas_phage_Arace01_00034	AAA-ATPase [Pseudomonas phage Zuri]	DNA metabolism
Arace01	Pseudomonas_phage_Arace01_00035	AAA-ATPase [Pseudomonas phage Zuri]	DNA metabolism
Arace01	Pseudomonas_phage_Arace01_00036	metalloprotease [Pseudomonas phage Zuri]	Other
Arace01	Pseudomonas_phage_Arace01_00037	putative dCTP deaminase [Pseudomonas phage phCDa]	DNA metabolism
Arace01	Pseudomonas_phage_Arace01_00044	Heat-inducible transcription repressor HrcA	Other
Arace01	Pseudomonas_phage_Arace01_00046	putative thymidilate synthase [Escherichia phage vB_EcoP_PhAPEC5]	Other
Arace01	Pseudomonas_phage_Arace01_00047	histidine kinase/HSP90-like ATPase [Pseudomonas phage Zuri]	DNA metabolism
Arace01	Pseudomonas_phage_Arace01_00048	UDP-N-acetylmuramoyl-tripeptide--D-alanyl-D-alanine ligase	Other
Arace01	Pseudomonas_phage_Arace01_00050	MazG-like nucleotide pyrophsphohydrolase [Pseudomonas phage Zuri]	Other
Arace01	Pseudomonas_phage_Arace01_00051	DNA helicase [Pseudomonas phage Zuri]	DNA metabolism
Arace01	Pseudomonas_phage_Arace01_00053	DNA polymerase [Pseudomonas phage Zuri]	DNA metabolism
Arace01	Pseudomonas_phage_Arace01_00056	exonuclease [Pseudomonas phage Zuri]	DNA metabolism
Arace01	Pseudomonas_phage_Arace01_00057	DNA primase [Pseudomonas phage Zuri]	DNA metabolism
Arace01	Pseudomonas_phage_Arace01_00058	DNA repair protein [Pseudomonas phage Zuri]	DNA metabolism
Arace01	Pseudomonas_phage_Arace01_00059	ssDNA binding protein [Pseudomonas phage Zuri]	DNA metabolism
Arace01	Pseudomonas_phage_Arace01_00060	holliday junction resolvase [Erwinia phage phiEaP-8]	DNA metabolism
Arace01	Pseudomonas_phage_Arace01_00064	RNA polymerase [Pseudomonas phage Zuri]	DNA metabolism
Arace01	Pseudomonas_phage_Arace01_00065	putative structural protein [Escherichia phage vB_EcoP_PhAPEC7]	Structure, packaging, assembly
Arace01	Pseudomonas_phage_Arace01_00067	membrane protein [Pseudomonas phage Zuri]	Structure, packaging, assembly
Arace01	Pseudomonas_phage_Arace01_00068	putative tail protein [Escherichia phage vB_EcoP_G7C]	Structure, packaging, assembly
Arace01	Pseudomonas_phage_Arace01_00069	N4 gp55-like protein [Pseudomonas phage LUZ7]	HP
Arace01	Pseudomonas_phage_Arace01_00070	major capsid protein [Pseudomonas phage Zuri]	Structure, packaging, assembly
Arace01	Pseudomonas_phage_Arace01_00071	putative tape measure protein [Erwinia phage phiEaP-8]	Structure, packaging, assembly
Arace01	Pseudomonas_phage_Arace01_00073	portal protein [Pseudomonas phage Zuri]	Structure, packaging, assembly
Arace01	Pseudomonas_phage_Arace01_00074	putative Rz/Rzl spanin protein [Erwinia phage vB_EamP_Frozen]	Host lysis
Arace01	Pseudomonas_phage_Arace01_00075	Adenylosuccinate synthetase, organellar chromatophore	Other
Arace01	Pseudomonas_phage_Arace01_00076	endonuclease [Pseudomonas phage Zuri]	DNA metabolism
Arace01	Pseudomonas_phage_Arace01_00077	holin [Pseudomonas phage Zuri]	Host lysis
Arace01	Pseudomonas_phage_Arace01_00078	putative tail length tape-measure protein [Erwinia phage vB_EamP_Frozen]	Structure, packaging, assembly
Arace01	Pseudomonas_phage_Arace01_00079	capsid and scaffold protein [Delftia phage RG-2014]	Structure, packaging, assembly
Arace01	Pseudomonas_phage_Arace01_00081	160 kDa protein [Escherichia phage N4]	HP
Arace01	Pseudomonas_phage_Arace01_00083	putative 30 kDa protein [Erwinia phage vB_EamP_Frozen]	HP
Arace01	Pseudomonas_phage_Arace01_00084	terminase [Pseudomonas phage Zuri]	DNA metabolism
Aurca01	Pseudomonas_phage_Aurca01_00001	large terminase [Pseudomonas phage nickie]	DNA metabolism
Aurca01	Pseudomonas_phage_Aurca01_00002	portal protein [Pantoea phage vB_PagS_Vid5]	Structure, packaging, assembly
Aurca01	Pseudomonas_phage_Aurca01_00003	putative head protein [Salmonella phage vB_SenS_AG11]	Structure, packaging, assembly
Aurca01	Pseudomonas_phage_Aurca01_00005	putative major capsid protein [Escherichia phage K1ind1]	Structure, packaging, assembly
Aurca01	Pseudomonas_phage_Aurca01_00007	putative head-tail joining protein [Acinetobacter phage vB_AbaS_TRS1]	Structure, packaging, assembly
Aurca01	Pseudomonas_phage_Aurca01_00008	glutamate 5-kinase [Acinetobacter phage YMC11/11/R3177]	Potential auxiliary metabolic gene
Aurca01	Pseudomonas_phage_Aurca01_00009	virion structural protein [Pseudomonas phage PaMx25]	Structure, packaging, assembly
Aurca01	Pseudomonas_phage_Aurca01_00010	putative tail terminator protein [Acinetobacter phage vB_AbaS_TRS1]	Structure, packaging, assembly
Aurca01	Pseudomonas_phage_Aurca01_00012	putative major tail protein [Acinetobacter phage vB_AbaS_TRS1]	Structure, packaging, assembly
Aurca01	Pseudomonas_phage_Aurca01_00013	putative tail assembly chaperone [Acinetobacter phage vB_AbaS_TRS1]	Structure, packaging, assembly
Aurca01	Pseudomonas_phage_Aurca01_00014	putative tail assembly chaperone [Acinetobacter phage vB_AbaS_TRS1]	Structure, packaging, assembly
Aurca01	Pseudomonas_phage_Aurca01_00017	ORF031 [Staphylococcus phage 3A]	HP
Aurca01	Pseudomonas_phage_Aurca01_00020	tail protein [Enterobacteria phage CAjan]	Structure, packaging, assembly
Aurca01	Pseudomonas_phage_Aurca01_00021	putative capsid and scaffold protein [Acinetobacter phage IME_AB3]	Structure, packaging, assembly
Aurca01	Pseudomonas_phage_Aurca01_00022	putative peptidase [Enterobacteria phage CAjan]	Other
Aurca01	Pseudomonas_phage_Aurca01_00023	tail fiber protein [Pseudomonas phage phiPSA1]	Structure, packaging, assembly
Aurca01	Pseudomonas_phage_Aurca01_00024	tail fiber protein [Pseudomonas phage phiPSA1]	Structure, packaging, assembly
Aurca01	Pseudomonas_phage_Aurca01_00028	glycoside hydrolase family 19 protein [Pseudomonas phage phiPSA1]	Potential auxiliary metabolic gene
Aurca01	Pseudomonas_phage_Aurca01_00030	integrase [Pseudomonas phage PMG1]	Lysogeny
Aurca01	Pseudomonas_phage_Aurca01_00031	serine/threonine protein phosphatase [Bordetella phage vB_BbrM_PHB04]	DNA metabolism
Aurca01	Pseudomonas_phage_Aurca01_00033	PmgT [Enterobacteria phage P1]	Other
Aurca01	Pseudomonas_phage_Aurca01_00035	putative HNH endonuclease [Salmonella phage NR01]	DNA metabolism
Aurca01	Pseudomonas_phage_Aurca01_00040	DNA methyltransferase [Pseudomonas phage phiPSA1]	DNA metabolism
Aurca01	Pseudomonas_phage_Aurca01_00043	RecB [Mycobacterium virus Lesedi]	DNA metabolism
Aurca01	Pseudomonas_phage_Aurca01_00049	gene 26 protein [Shigella phage Sf6]	HP
Aurca01	Pseudomonas_phage_Aurca01_00050	single-stranded DNA-binding protein [Pseudomonas phage YMC11/02/R656]	DNA metabolism
Aurca01	Pseudomonas_phage_Aurca01_00051	putative exonuclease [Pseudomonas phage PAJU2]	DNA metabolism
Aurca01	Pseudomonas_phage_Aurca01_00052	ERF family protein [Pseudomonas phage D3]	DNA metabolism
Aurca01	Pseudomonas_phage_Aurca01_00053	TolA protein [Pseudomonas phage JBD44]	Structure, packaging, assembly
Aurca01	Pseudomonas_phage_Aurca01_00064	Phage protein [Klebsiella phage PMBT1]	HP
Aurca01	Pseudomonas_phage_Aurca01_00066	repressor protein CI [Erwinia phage vB_EhrS_49]	Lysogeny
Aurca01	Pseudomonas_phage_Aurca01_00067	Cro-like protein [Pseudomonas virus H66]	Lysogeny
Aurca01	Pseudomonas_phage_Aurca01_00073	ATP-binding protein [Pseudomonas phage phiPSA1]	DNA metabolism
Aurca01	Pseudomonas_phage_Aurca01_00080	Initiation-control protein YabA	Other
Aurca01	Pseudomonas_phage_Aurca01_00082	ATPase [Escherichia phage vB_EcoM-ep3]	DNA metabolism
Aurca01	Pseudomonas_phage_Aurca01_00083	protein NinG [Pseudomonas phage JBD44]	Other
Aurca01	Pseudomonas_phage_Aurca01_00088	chemotaxis protein [Pseudomonas phage phiPSA1]	Potential auxiliary metabolic gene
Aurca01	Pseudomonas_phage_Aurca01_00089	lipoprotein [Pseudomonas phage phiPSA1]	Other
Aurca01	Pseudomonas_phage_Aurca01_00090	Phage protein [Yersinia phage fHe-Yen9-04]	HP
Aurca01	Pseudomonas_phage_Aurca01_00092	proteasome subunit beta [Pseudomonas phage vB_PaeM_PS24]	Other
Aurca01	Pseudomonas_phage_Aurca01_00093	putative transposase [Pseudomonas phage YMC11/02/R656]	Lysogeny
Cruim01	Pseudomonas_phage_Cruim01_00001	terminase small subunit [Escherichia phage HK639]	DNA metabolism
Cruim01	Pseudomonas_phage_Cruim01_00002	terminase large subunit [Pseudomonas phage PS-1]	DNA metabolism
Cruim01	Pseudomonas_phage_Cruim01_00003	putative portal protein [Enterobacteria phage CAjan]	Structure, packaging, assembly
Cruim01	Pseudomonas_phage_Cruim01_00004	putative head protein [Salmonella phage vB_SenS_AG11]	Structure, packaging, assembly
Cruim01	Pseudomonas_phage_Cruim01_00006	putative major capsid protein [Escherichia phage K1ind1]	Structure, packaging, assembly
Cruim01	Pseudomonas_phage_Cruim01_00008	putative head-tail joining protein [Acinetobacter phage vB_AbaS_TRS1]	Structure, packaging, assembly
Cruim01	Pseudomonas_phage_Cruim01_00009	glutamate 5-kinase [Acinetobacter phage YMC11/11/R3177]	Potential auxiliary metabolic gene
Cruim01	Pseudomonas_phage_Cruim01_00010	virion structural protein [Pseudomonas phage PaMx25]	Structure, packaging, assembly
Cruim01	Pseudomonas_phage_Cruim01_00011	putative tail terminator protein [Acinetobacter phage vB_AbaS_TRS1]	Structure, packaging, assembly
Cruim01	Pseudomonas_phage_Cruim01_00013	putative major tail protein [Acinetobacter phage vB_AbaS_TRS1]	Structure, packaging, assembly
Cruim01	Pseudomonas_phage_Cruim01_00014	putative tail assembly chaperone [Acinetobacter phage vB_AbaS_TRS1]	Structure, packaging, assembly
Cruim01	Pseudomonas_phage_Cruim01_00015	putative tail assembly chaperone [Acinetobacter phage vB_AbaS_TRS1]	Structure, packaging, assembly
Cruim01	Pseudomonas_phage_Cruim01_00018	ORF031 [Staphylococcus phage 3A]	HP
Cruim01	Pseudomonas_phage_Cruim01_00020	tail tape measure protein [Pseudomonas phage phiPSA1]	Structure, packaging, assembly
Cruim01	Pseudomonas_phage_Cruim01_00021	tail protein [Enterobacteria phage CAjan]	Structure, packaging, assembly
Cruim01	Pseudomonas_phage_Cruim01_00022	putative capsid and scaffold protein [Acinetobacter phage IME_AB3]	Structure, packaging, assembly
Cruim01	Pseudomonas_phage_Cruim01_00023	putative peptidase [Enterobacteria phage CAjan]	Other
Cruim01	Pseudomonas_phage_Cruim01_00024	tail fiber protein [Pseudomonas phage phiPSA1]	Structure, packaging, assembly
Cruim01	Pseudomonas_phage_Cruim01_00028	glycoside hydrolase family 19 protein [Pseudomonas phage phiPSA1]	Potential auxiliary metabolic gene
Cruim01	Pseudomonas_phage_Cruim01_00030	integrase [Pseudomonas phage PMG1]	Lysogeny
Cruim01	Pseudomonas_phage_Cruim01_00031	serine/threonine protein phosphatase [Bordetella phage vB_BbrM_PHB04]	DNA metabolism
Cruim01	Pseudomonas_phage_Cruim01_00033	PmgT [Enterobacteria phage P1]	Other
Cruim01	Pseudomonas_phage_Cruim01_00035	putative HNH endonuclease [Salmonella phage NR01]	DNA metabolism
Cruim01	Pseudomonas_phage_Cruim01_00040	DNA methyltransferase [Pseudomonas phage phiPSA1]	DNA metabolism
Cruim01	Pseudomonas_phage_Cruim01_00044	retron-type RNA-directed DNA polymerase [Bacillus phage BalMu-1]	DNA metabolism
Cruim01	Pseudomonas_phage_Cruim01_00045	RT-15	HP
Cruim01	Pseudomonas_phage_Cruim01_00052	gene 26 protein [Shigella phage Sf6]	HP
Cruim01	Pseudomonas_phage_Cruim01_00053	single-stranded DNA-binding protein [Pseudomonas phage YMC11/02/R656]	DNA metabolism
Cruim01	Pseudomonas_phage_Cruim01_00054	endonuclease [Paracoccus phage Shpa]	DNA metabolism
Cruim01	Pseudomonas_phage_Cruim01_00056	TolA protein [Pseudomonas phage JBD44]	Structure, packaging, assembly
Cruim01	Pseudomonas_phage_Cruim01_00065	repressor protein C2 [Enterobacteria phage DE3]	Lysogeny
Cruim01	Pseudomonas_phage_Cruim01_00069	Putative DNA-binding protein (Roi) [Pseudomonas phage F10]	DNA metabolism
Cruim01	Pseudomonas_phage_Cruim01_00078	NinG [Pseudomonas phage phiPSA1]	Other
Cruim01	Pseudomonas_phage_Cruim01_00082	chemotaxis protein [Pseudomonas phage phiPSA1]	Potential auxiliary metabolic gene
Cruim01	Pseudomonas_phage_Cruim01_00083	lipoprotein [Pseudomonas phage phiPSA1]	Other
Cruim01	Pseudomonas_phage_Cruim01_00084	Phage protein [Yersinia phage fHe-Yen9-04]	HP
Cruim01	Pseudomonas_phage_Cruim01_00086	proteasome subunit beta [Pseudomonas phage vB_PaeM_PS24]	Other
Cygsa01	Pseudomonas_phage_Cygsa01_00001	terminase DNA packaging enzyme large subunit [Erwinia phage vB_EamM-Bue1]	DNA metabolism
Cygsa01	Pseudomonas_phage_Cygsa01_00002	phage tail sheath protein [Ralstonia phage RSP15]	Structure, packaging, assembly
Cygsa01	Pseudomonas_phage_Cygsa01_00003	tail tube protein [Vibrio phage VAP7]	Structure, packaging, assembly
Cygsa01	Pseudomonas_phage_Cygsa01_00014	putative baseplate wedge subunit gp7 [Dickeya phage Limestone]	Structure, packaging, assembly
Cygsa01	Pseudomonas_phage_Cygsa01_00015	baseplate wedge subunit [Salmonella phage P46FS4]	Structure, packaging, assembly
Cygsa01	Pseudomonas_phage_Cygsa01_00023	phage associated protein [Klebsiella phage 0507-KN2-1]	HP
Cygsa01	Pseudomonas_phage_Cygsa01_00025	DNA helicase [Klebsiella phage vB_KpnM_KpS110]	DNA metabolism
Cygsa01	Pseudomonas_phage_Cygsa01_00026	DNA topoisomerase/gyrase [Vibrio phage VAP7]	DNA metabolism
Cygsa01	Pseudomonas_phage_Cygsa01_00030	putative uncharacterised protein [Salmonella phage ViI]	HP
Cygsa01	Pseudomonas_phage_Cygsa01_00036	gp45 sliding clamp protein [Deftia phage phiW-14]	DNA metabolism
Cygsa01	Pseudomonas_phage_Cygsa01_00037	replication factor C small subunit [Ralstonia phage RSP15]	DNA metabolism
Cygsa01	Pseudomonas_phage_Cygsa01_00038	putative clamp loader subunit gp62 [Dickeya phage Limestone]	DNA metabolism
Cygsa01	Pseudomonas_phage_Cygsa01_00039	translational repressor [Synechococcus phage Syn19]	DNA metabolism
Cygsa01	Pseudomonas_phage_Cygsa01_00041	NTP pyrophosphohydrolase [Vibrio phage YC]	Other
Cygsa01	Pseudomonas_phage_Cygsa01_00045	DNA primase [Vibrio phage YC]	DNA metabolism
Cygsa01	Pseudomonas_phage_Cygsa01_00050	3',5'-cyclic adenosine monophosphate phosphodiesterase CpdA	DNA metabolism
Cygsa01	Pseudomonas_phage_Cygsa01_00057	tail fiber protein [Caulobacter phage CcrPW]	Structure, packaging, assembly
Cygsa01	Pseudomonas_phage_Cygsa01_00062	putative threonine ammonia lyase [Salmonella phage aagejoakim]	Host lysis
Cygsa01	Pseudomonas_phage_Cygsa01_00063	baseplate hub [Salmonella phage Det7]	Structure, packaging, assembly
Cygsa01	Pseudomonas_phage_Cygsa01_00065	putative thymidylate synthase [Serratia phage phiMAM1]	DNA metabolism
Cygsa01	Pseudomonas_phage_Cygsa01_00066	putative deoxynucleotide monophosphate kinase [Escherichia phage FEC14]	DNA metabolism
Cygsa01	Pseudomonas_phage_Cygsa01_00070	RecA protein [Salmonella phage Maynard]	DNA metabolism
Cygsa01	Pseudomonas_phage_Cygsa01_00073	putative DNA helicase [Ralstonia phage RSP15]	DNA metabolism
Cygsa01	Pseudomonas_phage_Cygsa01_00074	putative dsDNA binding protein [Cronobacter phage S13]	DNA metabolism
Cygsa01	Pseudomonas_phage_Cygsa01_00075	tellurite resistance protein [Pseudomonas phage PMBT3]	Other
Cygsa01	Pseudomonas_phage_Cygsa01_00077	GDSL-like Lipase/Acylhydrolase [Pseudomonas phage VCM]	Structure, packaging, assembly
Cygsa01	Pseudomonas_phage_Cygsa01_00080	putative endolysin [Pseudomonas phage PAJU2]	Host lysis
Cygsa01	Pseudomonas_phage_Cygsa01_00083	Histidine-binding periplasmic protein	Other
Cygsa01	Pseudomonas_phage_Cygsa01_00084	N-alpha-acetyl-L-2,4-diaminobutyric acid deacetylase	Other
Cygsa01	Pseudomonas_phage_Cygsa01_00085	Elongation factor Tu	DNA metabolism
Cygsa01	Pseudomonas_phage_Cygsa01_00159	baseplate hub [Vibrio phage YC]	Structure, packaging, assembly
Cygsa01	Pseudomonas_phage_Cygsa01_00160	baseplate wedge protein [Vibrio phage VAP7]	Structure, packaging, assembly
Cygsa01	Pseudomonas_phage_Cygsa01_00161	RNA polymerase binding protein [Vibrio phage VAP7]	DNA metabolism
Cygsa01	Pseudomonas_phage_Cygsa01_00162	head completion protein [Klebsiella phage Menlow]	Structure, packaging, assembly
Cygsa01	Pseudomonas_phage_Cygsa01_00163	DNA end protector protein [Klebsiella phage May]	DNA metabolism
Cygsa01	Pseudomonas_phage_Cygsa01_00168	gp60plus39 DNA topoisomerase subunit [Deftia phage phiW-14]	DNA metabolism
Cygsa01	Pseudomonas_phage_Cygsa01_00175	DNA ligase [Pseudomonas phage nickie]	DNA metabolism
Cygsa01	Pseudomonas_phage_Cygsa01_00177	General stress protein 16U [Pseudomonas phage VCM]	Other
Cygsa01	Pseudomonas_phage_Cygsa01_00179	von Willebrand factor type A domain protein [Pseudomonas phage VCM]	Other
Cygsa01	Pseudomonas_phage_Cygsa01_00180	Toxic anion resistance protein (TelA) [Pseudomonas phage VCM]	Other
Cygsa01	Pseudomonas_phage_Cygsa01_00185	DprA-like protein [Alteromonas phage vB_AmeM_PT11-V22]	Other
Cygsa01	Pseudomonas_phage_Cygsa01_00186	putative polyphosphate hydrolase [Pseudomonas phage 201phi2-1]	DNA metabolism
Cygsa01	Pseudomonas_phage_Cygsa01_00191	RyR domain containing protein [Cellulophaga phage phi38:1]	Other
Cygsa01	Pseudomonas_phage_Cygsa01_00199	DNA polymerase [Salmonella phage P46FS4]	DNA metabolism
Cygsa01	Pseudomonas_phage_Cygsa01_00201	ssDNA binding [Salmonella phage Det7]	DNA metabolism
Cygsa01	Pseudomonas_phage_Cygsa01_00203	regulatory protein, FmdB family [Ralstonia phage RSP15]	DNA metabolism
Cygsa01	Pseudomonas_phage_Cygsa01_00204	Poly(A) polymerase I	DNA metabolism
Cygsa01	Pseudomonas_phage_Cygsa01_00208	ribonuclease H-like domain protein [Vibrio phage VAP7]	DNA metabolism
Cygsa01	Pseudomonas_phage_Cygsa01_00210	glutaredoxin [Prochlorococcus phage P-SSM2]	Other
Cygsa01	Pseudomonas_phage_Cygsa01_00212	ribonucleoside-diphosphate reductase subunit beta [Pseudomonas phage nickie]	DNA metabolism
Cygsa01	Pseudomonas_phage_Cygsa01_00213	ribonucleoside-diphosphate reductase 1 subunit alpha [Pseudomonas phage nickie]	DNA metabolism
Cygsa01	Pseudomonas_phage_Cygsa01_00214	gp26 base plate hub subunit [Deftia phage phiW-14]	Structure, packaging, assembly
Cygsa01	Pseudomonas_phage_Cygsa01_00215	putative base plate hub assembly catalyst [Prochlorococcus phage P-TIM68]	Structure, packaging, assembly
Cygsa01	Pseudomonas_phage_Cygsa01_00217	baseplate wedge protein [Klebsiella phage Menlow]	Structure, packaging, assembly
Cygsa01	Pseudomonas_phage_Cygsa01_00220	Cd allosteric enzyme [Shigella phage Ag3]	Other
Cygsa01	Pseudomonas_phage_Cygsa01_00222	exonuclease A [Klebsiella phage Menlow]	DNA metabolism
Cygsa01	Pseudomonas_phage_Cygsa01_00225	putative recombination endonuclease subunit [Serratia phage vB_SmaA_3M]	DNA metabolism
Cygsa01	Pseudomonas_phage_Cygsa01_00226	DNA endonuclease [Vibrio phage YC]	DNA metabolism
Cygsa01	Pseudomonas_phage_Cygsa01_00228	putative ribonuclease H [Serratia phage vB_SmaA_3M]	DNA metabolism
Cygsa01	Pseudomonas_phage_Cygsa01_00230	structural protein [Salmonella phage Se-B]	Structure, packaging, assembly
Cygsa01	Pseudomonas_phage_Cygsa01_00235	putative helicase [Ralstonia phage RSP15]	DNA metabolism
Cygsa01	Pseudomonas_phage_Cygsa01_00236	putative exonuclease [Serratia phage phiMAM1]	DNA metabolism
Cygsa01	Pseudomonas_phage_Cygsa01_00238	putative repair and recombination protein UvsY [Deftia phage phiW-14]	DNA metabolism
Cygsa01	Pseudomonas_phage_Cygsa01_00239	tail completion protein [Salmonella phage P46FS4]	Structure, packaging, assembly
Cygsa01	Pseudomonas_phage_Cygsa01_00242	portal vertex protein of head [Cyanophage S-TIM4]	Structure, packaging, assembly
Cygsa01	Pseudomonas_phage_Cygsa01_00243	L,D-carboxypeptidase/transpeptidase [Bacteroides phage crAss001]	Other
Cygsa01	Pseudomonas_phage_Cygsa01_00246	putative prohead core protein [Erwinia phage]	Structure, packaging, assembly
Cygsa01	Pseudomonas_phage_Cygsa01_00247	putative prohead core protein [Aeromonas phage phiA8-29]	Structure, packaging, assembly
Cygsa01	Pseudomonas_phage_Cygsa01_00250	gp23 major head protein [Deftia phage phiW-14]	Structure, packaging, assembly
Cygsa01	Pseudomonas_phage_Cygsa01_00254	putative neck protein [Serratia phage vB_SmaA_3M]	Structure, packaging, assembly
Cygsa01	Pseudomonas_phage_Cygsa01_00255	putative neck protein [Aeromonas phage phiA8-29]	Structure, packaging, assembly
Draal01	Pseudomonas_phage_Draal01_00002	putative DNA polymerase [Ralstonia phage RSB3]	DNA metabolism
Draal01	Pseudomonas_phage_Draal01_00004	large tegument protein [Pectobacterium phage PPWS2]	Structure, packaging, assembly
Draal01	Pseudomonas_phage_Draal01_00005	putative exonuclease [Ralstonia phage RSB3]	DNA metabolism
Draal01	Pseudomonas_phage_Draal01_00006	endonuclease [Pectobacterium phage Gaspode]	DNA metabolism
Draal01	Pseudomonas_phage_Draal01_00010	phosphoesterase [Pseudomonas phage Bf7]	DNA metabolism
Draal01	Pseudomonas_phage_Draal01_00011	putative protein 580 [Salinibacter virus SRUTV-1]	HP
Draal01	Pseudomonas_phage_Draal01_00013	RNA polymerase [Ralstonia phage phiAp1]	DNA metabolism
Draal01	Pseudomonas_phage_Draal01_00014	putative phage RNA polymerase [Ralstonia phage RSB3]	DNA metabolism
Draal01	Pseudomonas_phage_Draal01_00015	anti-sigma factor, putative [Edwardsiella phage PEi20]	DNA metabolism
Draal01	Pseudomonas_phage_Draal01_00016	RNA polymerase [Ralstonia phage phiAp1]	DNA metabolism
Draal01	Pseudomonas_phage_Draal01_00018	structural protein [Ralstonia phage phiAp1]	Structure, packaging, assembly
Draal01	Pseudomonas_phage_Draal01_00019	head-tail connector protein [Ralstonia phage phiAp1]	Structure, packaging, assembly
Draal01	Pseudomonas_phage_Draal01_00020	scaffolding protein [Ralstonia phage phiAp1]	Structure, packaging, assembly
Draal01	Pseudomonas_phage_Draal01_00021	putative capsid protein [Ralstonia phage RSB3]	Structure, packaging, assembly
Draal01	Pseudomonas_phage_Draal01_00022	putative tail tubular protein [Ralstonia phage RSB3]	Structure, packaging, assembly
Draal01	Pseudomonas_phage_Draal01_00023	putative tail tubular protein B [Ralstonia phage RSB3]	Structure, packaging, assembly
Draal01	Pseudomonas_phage_Draal01_00024	HNH homing endonuclease [Salmonella phage vB_SpuP_Spp16]	DNA metabolism
Draal01	Pseudomonas_phage_Draal01_00025	internal virion protein A [Ralstonia phage phiAp1]	Structure, packaging, assembly
Draal01	Pseudomonas_phage_Draal01_00026	internal virion protein [Ralstonia phage phiAp1]	Structure, packaging, assembly
Draal01	Pseudomonas_phage_Draal01_00027	internal virion protein [Ralstonia phage phiAp1]	Structure, packaging, assembly
Draal01	Pseudomonas_phage_Draal01_00029	putative DNA maturase A [Ralstonia phage RSB3]	Other
Draal01	Pseudomonas_phage_Draal01_00030	putative DNA maturase [Ralstonia phage RSB3]	Other
Draal01	Pseudomonas_phage_Draal01_00032	lysozyme [Pseudomonas phage Achelous]	Host lysis
Draal01	Pseudomonas_phage_Draal01_00033	putative Rz-like protein [Pseudomonas phage LKA1]	Host lysis
Draal01	Pseudomonas_phage_Draal01_00034	type VII integral membrane protein [Pectobacterium phage Peat1]	Structure, packaging, assembly
Draal01	Pseudomonas_phage_Draal01_00044	putative acetyltransferase [Pseudomonas phage Achelous]	Other
Draal01	Pseudomonas_phage_Draal01_00052	HNH homing endonuclease [Acinetobacter phage vB_AbaP_AS11]	DNA metabolism
Draal01	Pseudomonas_phage_Draal01_00053	putative DNA primase [Ralstonia phage RSB3]	DNA metabolism
Draal01	Pseudomonas_phage_Draal01_00054	putative DNA helicase [Ralstonia phage RSB3]	DNA metabolism
Draal01	Pseudomonas_phage_Draal01_00055	putative ATP-dependent DNA ligase [Pseudomonas phage phiNV3]	DNA metabolism
Draal02	Pseudomonas_phage_Draal02_00002	putative DNA polymerase [Ralstonia phage RSB3]	DNA metabolism
Draal02	Pseudomonas_phage_Draal02_00005	putative exonuclease [Ralstonia phage RSB3]	DNA metabolism
Draal02	Pseudomonas_phage_Draal02_00006	endonuclease [Pectobacterium phage Gaspode]	DNA metabolism
Draal02	Pseudomonas_phage_Draal02_00010	phosphoesterase [Pseudomonas phage Bf7]	DNA metabolism
Draal02	Pseudomonas_phage_Draal02_00013	RNA polymerase [Ralstonia phage phiAp1]	DNA metabolism
Draal02	Pseudomonas_phage_Draal02_00015	RNA polymerase [Ralstonia phage phiAp1]	DNA metabolism
Draal02	Pseudomonas_phage_Draal02_00016	Ribonuclease E	DNA metabolism
Draal02	Pseudomonas_phage_Draal02_00018	head-tail connector protein [Ralstonia phage phiAp1]	Structure, packaging, assembly
Draal02	Pseudomonas_phage_Draal02_00019	scaffolding protein [Ralstonia phage phiAp1]	Structure, packaging, assembly
Draal02	Pseudomonas_phage_Draal02_00020	putative capsid protein [Ralstonia phage RSB3]	Structure, packaging, assembly
Draal02	Pseudomonas_phage_Draal02_00021	putative tail tubular protein [Ralstonia phage RSB3]	Structure, packaging, assembly
Draal02	Pseudomonas_phage_Draal02_00022	putative tail tubular protein B [Ralstonia phage RSB3]	Structure, packaging, assembly
Draal02	Pseudomonas_phage_Draal02_00023	HNH homing endonuclease [Salmonella phage vB_SpuP_Spp16]	DNA metabolism
Draal02	Pseudomonas_phage_Draal02_00025	internal virion protein [Ralstonia phage phiAp1]	Structure, packaging, assembly
Draal02	Pseudomonas_phage_Draal02_00026	internal virion protein [Ralstonia phage phiAp1]	Structure, packaging, assembly
Draal02	Pseudomonas_phage_Draal02_00028	putative DNA maturase A [Ralstonia phage RSB3]	Other
Draal02	Pseudomonas_phage_Draal02_00029	putative DNA maturase [Ralstonia phage RSB3]	Other
Draal02	Pseudomonas_phage_Draal02_00030	putative DNA maturase [Ralstonia phage RSB3]	Other
Draal02	Pseudomonas_phage_Draal02_00032	lysozyme [Pseudomonas phage Achelous]	Host lysis
Draal02	Pseudomonas_phage_Draal02_00033	putative Rz-like protein [Pseudomonas phage LKA1]	Host lysis
Draal02	Pseudomonas_phage_Draal02_00044	putative acetyltransferase [Pseudomonas phage Achelous]	Other
Draal02	Pseudomonas_phage_Draal02_00052	HNH homing endonuclease [Acinetobacter phage vB_AbaP_AS11]	DNA metabolism
Draal02	Pseudomonas_phage_Draal02_00053	putative DNA primase [Ralstonia phage RSB3]	DNA metabolism
Draal02	Pseudomonas_phage_Draal02_00054	putative DNA helicase [Ralstonia phage RSB3]	DNA metabolism
Draal02	Pseudomonas_phage_Draal02_00055	putative ATP-dependent DNA ligase [Pseudomonas phage phiNV3]	DNA metabolism
Draal03	Pseudomonas_phage_Draal03_00002	putative DNA polymerase [Ralstonia phage RSB3]	DNA metabolism
Draal03	Pseudomonas_phage_Draal03_00005	putative exonuclease [Ralstonia phage RSB3]	DNA metabolism
Draal03	Pseudomonas_phage_Draal03_00006	endonuclease [Pectobacterium phage Gaspode]	DNA metabolism
Draal03	Pseudomonas_phage_Draal03_00010	phosphoesterase [Pseudomonas phage Bf7]	DNA metabolism
Draal03	Pseudomonas_phage_Draal03_00013	RNA polymerase [Ralstonia phage phiAp1]	DNA metabolism
Draal03	Pseudomonas_phage_Draal03_00015	RNA polymerase [Ralstonia phage phiAp1]	DNA metabolism
Draal03	Pseudomonas_phage_Draal03_00016	Ribonuclease E	DNA metabolism
Draal03	Pseudomonas_phage_Draal03_00018	head-tail connector protein [Ralstonia phage phiAp1]	Structure, packaging, assembly
Draal03	Pseudomonas_phage_Draal03_00019	scaffolding protein [Ralstonia phage phiAp1]	Structure, packaging, assembly
Draal03	Pseudomonas_phage_Draal03_00020	putative capsid protein [Ralstonia phage RSB3]	Structure, packaging, assembly
Draal03	Pseudomonas_phage_Draal03_00021	putative tail tubular protein [Ralstonia phage RSB3]	Structure, packaging, assembly
Draal03	Pseudomonas_phage_Draal03_00022	putative tail tubular protein B [Ralstonia phage RSB3]	Structure, packaging, assembly
Draal03	Pseudomonas_phage_Draal03_00023	HNH homing endonuclease [Salmonella phage vB_SpuP_Spp16]	DNA metabolism
Draal03	Pseudomonas_phage_Draal03_00025	internal virion protein [Ralstonia phage phiAp1]	Structure, packaging, assembly
Draal03	Pseudomonas_phage_Draal03_00026	internal virion protein [Ralstonia phage phiAp1]	Structure, packaging, assembly
Draal03	Pseudomonas_phage_Draal03_00027	internal virion protein [Ralstonia phage phiAp1]	Structure, packaging, assembly
Draal03	Pseudomonas_phage_Draal03_00029	putative DNA maturase A [Ralstonia phage RSB3]	Other
Draal03	Pseudomonas_phage_Draal03_00030	putative DNA maturase [Ralstonia phage RSB3]	Other
Draal03	Pseudomonas_phage_Draal03_00032	lysozyme [Pseudomonas phage Achelous]	Host lysis
Draal03	Pseudomonas_phage_Draal03_00033	putative Rz-like protein [Pseudomonas phage LKA1]	Host lysis
Draal03	Pseudomonas_phage_Draal03_00044	putative acetyltransferase [Pseudomonas phage Achelous]	Other
Draal03	Pseudomonas_phage_Draal03_00052	HNH homing endonuclease [Acinetobacter phage vB_AbaP_AS11]	DNA metabolism
Draal03	Pseudomonas_phage_Draal03_00053	putative DNA primase [Ralstonia phage RSB3]	DNA metabolism
Draal03	Pseudomonas_phage_Draal03_00054	putative DNA helicase [Ralstonia phage RSB3]	DNA metabolism
Draal03	Pseudomonas_phage_Draal03_00055	putative ATP-dependent DNA ligase [Pseudomonas phage phiNV3]	DNA metabolism
Drael01	Pseudomonas_phage_Drael01_00002	putative DNA polymerase [Ralstonia phage RSB3]	DNA metabolism
Drael01	Pseudomonas_phage_Drael01_00004	large tegument protein [Pectobacterium phage PPWS2]	Structure, packaging, assembly
Drael01	Pseudomonas_phage_Drael01_00005	putative exonuclease [Ralstonia phage RSB3]	DNA metabolism
Drael01	Pseudomonas_phage_Drael01_00006	endonuclease [Pectobacterium phage Gaspode]	DNA metabolism
Drael01	Pseudomonas_phage_Drael01_00010	phosphoesterase [Pseudomonas phage Bf7]	DNA metabolism
Drael01	Pseudomonas_phage_Drael01_00011	putative protein 580 [Salinibacter virus SRUTV-1]	HP
Drael01	Pseudomonas_phage_Drael01_00013	RNA polymerase [Ralstonia phage phiAp1]	DNA metabolism
Drael01	Pseudomonas_phage_Drael01_00014	anti-sigma factor, putative [Edwardsiella phage PEi20]	DNA metabolism
Drael01	Pseudomonas_phage_Drael01_00015	RNA polymerase [Ralstonia phage phiAp1]	DNA metabolism
Drael01	Pseudomonas_phage_Drael01_00017	structural protein [Ralstonia phage phiAp1]	Structure, packaging, assembly
Drael01	Pseudomonas_phage_Drael01_00018	head-tail connector protein [Ralstonia phage phiAp1]	Structure, packaging, assembly
Drael01	Pseudomonas_phage_Drael01_00019	scaffolding protein [Ralstonia phage phiAp1]	Structure, packaging, assembly
Drael01	Pseudomonas_phage_Drael01_00020	putative capsid protein [Ralstonia phage RSB3]	Structure, packaging, assembly
Drael01	Pseudomonas_phage_Drael01_00021	putative tail tubular protein [Ralstonia phage RSB3]	Structure, packaging, assembly
Drael01	Pseudomonas_phage_Drael01_00022	putative tail tubular protein B [Ralstonia phage RSB3]	Structure, packaging, assembly
Drael01	Pseudomonas_phage_Drael01_00023	HNH homing endonuclease [Salmonella phage vB_SpuP_Spp16]	DNA metabolism
Drael01	Pseudomonas_phage_Drael01_00024	internal virion protein A [Ralstonia phage phiAp1]	Structure, packaging, assembly
Drael01	Pseudomonas_phage_Drael01_00025	internal virion protein [Ralstonia phage phiAp1]	Structure, packaging, assembly
Drael01	Pseudomonas_phage_Drael01_00026	internal virion protein [Ralstonia phage phiAp1]	Structure, packaging, assembly
Drael01	Pseudomonas_phage_Drael01_00028	putative DNA maturase A [Ralstonia phage RSB3]	Other
Drael01	Pseudomonas_phage_Drael01_00029	putative DNA maturase [Ralstonia phage RSB3]	Other
Drael01	Pseudomonas_phage_Drael01_00031	lysozyme [Pseudomonas phage Achelous]	Host lysis
Drael01	Pseudomonas_phage_Drael01_00032	putative Rz-like protein [Pseudomonas phage LKA1]	Host lysis
Drael01	Pseudomonas_phage_Drael01_00034	type VII integral membrane protein [Pectobacterium phage Peat1]	Structure, packaging, assembly
Drael01	Pseudomonas_phage_Drael01_00038	HNH homing endonuclease [Salmonella phage vB_SpuP_Spp16]	DNA metabolism
Drael01	Pseudomonas_phage_Drael01_00048	HNH homing endonuclease [Acinetobacter phage vB_AbaP_AS11]	DNA metabolism
Drael01	Pseudomonas_phage_Drael01_00049	putative DNA primase [Ralstonia phage RSB3]	DNA metabolism
Drael01	Pseudomonas_phage_Drael01_00050	putative DNA helicase [Ralstonia phage RSB3]	DNA metabolism
Drael01	Pseudomonas_phage_Drael01_00051	putative ATP-dependent DNA ligase [Pseudomonas phage phiNV3]	DNA metabolism
Ghual01	Pseudomonas_phage_Ghual01_00001	membrane protein [Pseudomonas phage 17A]	Structure, packaging, assembly
Ghual01	Pseudomonas_phage_Ghual01_00002	DNA packaging protein B [Pseudomonas phage PPPL-1]	DNA metabolism
Ghual01	Pseudomonas_phage_Ghual01_00003	Rz-like lysis protein [Pseudomonas phage PPPL-1]	Host lysis
Ghual01	Pseudomonas_phage_Ghual01_00004	DNA packaging protein [Pseudomonas phage Henninger]	DNA metabolism
Ghual01	Pseudomonas_phage_Ghual01_00005	type II holin [Pseudomonas phage PPPL-1]	Host lysis
Ghual01	Pseudomonas_phage_Ghual01_00006	putative internal virion protein [Pseudomonas phage 17A]	Structure, packaging, assembly
Ghual01	Pseudomonas_phage_Ghual01_00007	tail fiber protein [Pseudomonas phage PPPL-1]	Structure, packaging, assembly
Ghual01	Pseudomonas_phage_Ghual01_00008	protein inside capsid D [Pseudomonas phage Henninger]	Structure, packaging, assembly
Ghual01	Pseudomonas_phage_Ghual01_00009	internal virion protein C [Pseudomonas phage PPPL-1]	Structure, packaging, assembly
Ghual01	Pseudomonas_phage_Ghual01_00010	protein inside capsid B [Pseudomonas phage Henninger]	Structure, packaging, assembly
Ghual01	Pseudomonas_phage_Ghual01_00011	internal virion protein A [Pseudomonas phage PPPL-1]	Structure, packaging, assembly
Ghual01	Pseudomonas_phage_Ghual01_00012	tail tubular protein B [Pseudomonas phage PPPL-1]	Structure, packaging, assembly
Ghual01	Pseudomonas_phage_Ghual01_00013	tail fiber protein [Pseudomonas phage Henninger]	Structure, packaging, assembly
Ghual01	Pseudomonas_phage_Ghual01_00014	minor capsid protein [Pseudomonas phage Phi-S1]	Structure, packaging, assembly
Ghual01	Pseudomonas_phage_Ghual01_00015	structural protein [Pseudomonas phage Henninger]	Structure, packaging, assembly
Ghual01	Pseudomonas_phage_Ghual01_00016	capsid assembly protein [Pseudomonas phage PPPL-1]	Structure, packaging, assembly
Ghual01	Pseudomonas_phage_Ghual01_00017	head-tail connector protein [Pseudomonas phage PPPL-1]	Structure, packaging, assembly
Ghual01	Pseudomonas_phage_Ghual01_00018	Bacteriophage T7 virion assembly protein [Pseudomonas phage shl2]	Structure, packaging, assembly
Ghual01	Pseudomonas_phage_Ghual01_00019	putative GNAT family N-acetyltransferase [Pseudomonas phage 17A]	Other
Ghual01	Pseudomonas_phage_Ghual01_00020	putative virion protein [Pseudomonas phage 17A]	Structure, packaging, assembly
Ghual01	Pseudomonas_phage_Ghual01_00022	DNA polymerase I [Pseudomonas phage shl2]	DNA metabolism
Ghual01	Pseudomonas_phage_Ghual01_00023	HNS binding protein [Pseudomonas phage phiPsa17]	DNA metabolism
Ghual01	Pseudomonas_phage_Ghual01_00025	DNA polymerase [Pseudomonas phage Henninger]	DNA metabolism
Ghual01	Pseudomonas_phage_Ghual01_00028	primase/helicase [Pseudomonas phage Henninger]	DNA metabolism
Ghual01	Pseudomonas_phage_Ghual01_00029	Poly(A) polymerase I [Pseudomonas phage shl2]	DNA metabolism
Ghual01	Pseudomonas_phage_Ghual01_00030	N-acetylmuramoyl-L-alanine amidase [Pseudomonas phage shl2]	Host lysis
Ghual01	Pseudomonas_phage_Ghual01_00031	Phage endonuclease I [Pseudomonas phage shl2]	DNA metabolism
Ghual01	Pseudomonas_phage_Ghual01_00032	ssDNA-binding protein [Pseudomonas phage Henninger]	DNA metabolism
Ghual01	Pseudomonas_phage_Ghual01_00034	RNA polymerase inhibitor [Pseudomonas phage Henninger]	DNA metabolism
Ghual01	Pseudomonas_phage_Ghual01_00035	putative deoxynucleotide monophosphate kinase [Pseudomonas phage 17A]	DNA metabolism
Ghual01	Pseudomonas_phage_Ghual01_00038	ATP dependent DNA ligase domain protein [Pseudomonas phage shl2]	DNA metabolism
Ghual01	Pseudomonas_phage_Ghual01_00040	DNA-directed RNA polymerase [Pseudomonas phage Henninger]	DNA metabolism
Ghual01	Pseudomonas_phage_Ghual01_00041	DNA-dependent RNA polymerase [Pseudomonas phage shl2]	DNA metabolism
Ghual01	Pseudomonas_phage_Ghual01_00043	glycosyltransferase [Pseudomonas phage 17A]	Other
Ghual01	Pseudomonas_phage_Ghual01_00044	membrane protein [Pseudomonas phage 17A]	Structure, packaging, assembly
Ghual01	Pseudomonas_phage_Ghual01_00047	Hypothetical protein	HP
Ghuch01	Pseudomonas_phage_Ghuch01_00003	putative lysis protein [Pseudomonas phage phiPto-bp6g]	Host lysis
Ghuch01	Pseudomonas_phage_Ghuch01_00006	membrane protein [Pseudomonas phage 17A]	Structure, packaging, assembly
Ghuch01	Pseudomonas_phage_Ghuch01_00007	glycosyltransferase [Pseudomonas phage 17A]	Other
Ghuch01	Pseudomonas_phage_Ghuch01_00009	DNA-directed RNA polymerase [Pseudomonas phage Henninger]	DNA metabolism
Ghuch01	Pseudomonas_phage_Ghuch01_00010	DNA-directed RNA polymerase [Pseudomonas phage Henninger]	DNA metabolism
Ghuch01	Pseudomonas_phage_Ghuch01_00013	ATP dependent DNA ligase domain protein [Pseudomonas phage shl2]	DNA metabolism
Ghuch01	Pseudomonas_phage_Ghuch01_00015	putative deoxynucleotide monophosphate kinase [Pseudomonas phage 17A]	DNA metabolism
Ghuch01	Pseudomonas_phage_Ghuch01_00016	RNA polymerase inhibitor [Pseudomonas phage Henninger]	DNA metabolism
Ghuch01	Pseudomonas_phage_Ghuch01_00019	ssDNA-binding protein [Pseudomonas phage Henninger]	DNA metabolism
Ghuch01	Pseudomonas_phage_Ghuch01_00020	Phage endonuclease I [Pseudomonas phage shl2]	DNA metabolism
Ghuch01	Pseudomonas_phage_Ghuch01_00021	N-acetylmuramoyl-L-alanine amidase [Pseudomonas phage PPPL-1]	Host lysis
Ghuch01	Pseudomonas_phage_Ghuch01_00022	polymerase [Pseudomonas phage Henninger]	DNA metabolism
Ghuch01	Pseudomonas_phage_Ghuch01_00023	primase/helicase [Pseudomonas phage Henninger]	DNA metabolism
Ghuch01	Pseudomonas_phage_Ghuch01_00026	DNA polymerase [Pseudomonas phage Henninger]	DNA metabolism
Ghuch01	Pseudomonas_phage_Ghuch01_00028	HNS binding protein [Pseudomonas phage phiPsa17]	DNA metabolism
Ghuch01	Pseudomonas_phage_Ghuch01_00029	DNA polymerase I [Pseudomonas phage shl2]	DNA metabolism
Ghuch01	Pseudomonas_phage_Ghuch01_00031	putative virion protein [Pseudomonas phage 17A]	Structure, packaging, assembly
Ghuch01	Pseudomonas_phage_Ghuch01_00032	putative GNAT family N-acetyltransferase [Pseudomonas phage 17A]	Other
Ghuch01	Pseudomonas_phage_Ghuch01_00033	Bacteriophage T7 virion assembly protein [Pseudomonas phage shl2]	Structure, packaging, assembly
Ghuch01	Pseudomonas_phage_Ghuch01_00034	head-tail connector protein [Pseudomonas phage PPPL-1]	Structure, packaging, assembly
Ghuch01	Pseudomonas_phage_Ghuch01_00035	capsid assembly protein [Pseudomonas phage PPPL-1]	Structure, packaging, assembly
Ghuch01	Pseudomonas_phage_Ghuch01_00036	major capsid protein [Pseudomonas phage PPPL-1]	Structure, packaging, assembly
Ghuch01	Pseudomonas_phage_Ghuch01_00037	minor capsid protein [Pseudomonas phage Phi-S1]	Structure, packaging, assembly
Ghuch01	Pseudomonas_phage_Ghuch01_00038	tail fiber protein [Pseudomonas phage Henninger]	Structure, packaging, assembly
Ghuch01	Pseudomonas_phage_Ghuch01_00039	tail tubular protein B [Pseudomonas phage PPPL-1]	Structure, packaging, assembly
Ghuch01	Pseudomonas_phage_Ghuch01_00040	internal virion protein A [Pseudomonas phage PPPL-1]	Structure, packaging, assembly
Ghuch01	Pseudomonas_phage_Ghuch01_00041	protein inside capsid B [Pseudomonas phage Henninger]	Structure, packaging, assembly
Ghuch01	Pseudomonas_phage_Ghuch01_00042	internal virion protein C [Pseudomonas phage PPPL-1]	Structure, packaging, assembly
Ghuch01	Pseudomonas_phage_Ghuch01_00043	internal virion protein D [Pseudomonas phage PPPL-1]	Structure, packaging, assembly
Ghuch01	Pseudomonas_phage_Ghuch01_00044	tail fiber protein [Pseudomonas virus KNP]	Structure, packaging, assembly
Ghuch01	Pseudomonas_phage_Ghuch01_00045	putative internal virion protein [Pseudomonas phage 17A]	Structure, packaging, assembly
Ghuch01	Pseudomonas_phage_Ghuch01_00046	type II holin [Pseudomonas phage PPPL-1]	Host lysis
Ghuch01	Pseudomonas_phage_Ghuch01_00047	DNA packaging protein small subunit [Pseudomonas phage PPPL-1]	DNA metabolism
Ghuch01	Pseudomonas_phage_Ghuch01_00048	Rz-like lysis protein [Pseudomonas phage PPPL-1]	Host lysis
Ghuch01	Pseudomonas_phage_Ghuch01_00049	DNA packaging protein B [Pseudomonas phage PPPL-1]	DNA metabolism
Ghuch01	Pseudomonas_phage_Ghuch01_00050	membrane protein [Pseudomonas phage 17A]	Structure, packaging, assembly
Lepni01	Pseudomonas_phage_Lepni01_00001	membrane protein [Pseudomonas phage 17A]	Structure, packaging, assembly
Lepni01	Pseudomonas_phage_Lepni01_00002	DNA packaging protein large subunit [Pseudomonas virus WRT]	DNA metabolism
Lepni01	Pseudomonas_phage_Lepni01_00003	phage lambda Rz-like lysis protein [Pseudomonad phage gh-1]	Host lysis
Lepni01	Pseudomonas_phage_Lepni01_00004	DNA packaging protein small subunit [Pseudomonas phage PPPL-1]	DNA metabolism
Lepni01	Pseudomonas_phage_Lepni01_00005	putative type II holin [Pseudomonas phage PPpW-4]	Host lysis
Lepni01	Pseudomonas_phage_Lepni01_00007	tail fiber protein [Pseudomonas phage phiPSA2]	Structure, packaging, assembly
Lepni01	Pseudomonas_phage_Lepni01_00008	internal virion protein D [Pseudomonas phage 17A]	Structure, packaging, assembly
Lepni01	Pseudomonas_phage_Lepni01_00009	internal virion protein C [Pseudomonad phage gh-1]	Structure, packaging, assembly
Lepni01	Pseudomonas_phage_Lepni01_00010	protein inside capsid B [Pseudomonas phage Henninger]	Structure, packaging, assembly
Lepni01	Pseudomonas_phage_Lepni01_00011	internal virion protein A [Pseudomonas phage phiPsa17]	Structure, packaging, assembly
Lepni01	Pseudomonas_phage_Lepni01_00012	tail tubular protein B [Pseudomonas phage 17A]	Structure, packaging, assembly
Lepni01	Pseudomonas_phage_Lepni01_00013	tail tubular protein A [Pseudomonas virus KNP]	Structure, packaging, assembly
Lepni01	Pseudomonas_phage_Lepni01_00014	minor capsid protein [Pseudomonas phage Phi-S1]	Structure, packaging, assembly
Lepni01	Pseudomonas_phage_Lepni01_00015	structural protein [Pseudomonas phage Henninger]	Structure, packaging, assembly
Lepni01	Pseudomonas_phage_Lepni01_00016	capsid assembly protein [Pseudomonas phage phiPSA2]	Structure, packaging, assembly
Lepni01	Pseudomonas_phage_Lepni01_00017	head-to-tail connector protein [Pseudomonas phage Henninger]	Structure, packaging, assembly
Lepni01	Pseudomonas_phage_Lepni01_00018	Bacteriophage T7 virion assembly protein [Pseudomonas phage shl2]	Structure, packaging, assembly
Lepni01	Pseudomonas_phage_Lepni01_00019	putative GNAT family N-acetyltransferase [Pseudomonas phage 17A]	Other
Lepni01	Pseudomonas_phage_Lepni01_00020	putative virion protein [Pseudomonas phage 17A]	Structure, packaging, assembly
Lepni01	Pseudomonas_phage_Lepni01_00022	putative exonuclease [Pseudomonas phage 17A]	DNA metabolism
Lepni01	Pseudomonas_phage_Lepni01_00023	HNS binding protein [Escherichia virus Vec13]	DNA metabolism
Lepni01	Pseudomonas_phage_Lepni01_00024	DNA polymerase I [Pseudomonas phage shl2]	DNA metabolism
Lepni01	Pseudomonas_phage_Lepni01_00026	virion structural protein [Pseudomonas phage 17A]	Structure, packaging, assembly
Lepni01	Pseudomonas_phage_Lepni01_00027	primase/helicase [Pseudomonas phage Henninger]	DNA metabolism
Lepni01	Pseudomonas_phage_Lepni01_00028	polymerase [Pseudomonas phage Henninger]	DNA metabolism
Lepni01	Pseudomonas_phage_Lepni01_00029	N-acetylmuramoyl-L-alanine amidase [Pseudomonas phage phiPsa17]	Host lysis
Lepni01	Pseudomonas_phage_Lepni01_00030	endonuclease I [Pseudomonas phage PPPL-1]	DNA metabolism
Lepni01	Pseudomonas_phage_Lepni01_00031	single-stranded DNA-binding protein [Pseudomonas phage PPPL-1]	DNA metabolism
Lepni01	Pseudomonas_phage_Lepni01_00033	putative host RNA-polymerase inhibitor [Pseudomonas phage PPPL-1]	DNA metabolism
Lepni01	Pseudomonas_phage_Lepni01_00034	putative deoxynucleotide monophosphate kinase [Pseudomonas phage 17A]	DNA metabolism
Lepni01	Pseudomonas_phage_Lepni01_00036	ATP dependent DNA ligase domain protein [Pseudomonas phage shl2]	DNA metabolism
Lepni01	Pseudomonas_phage_Lepni01_00038	DNA-directed RNA polymerase [Pseudomonas phage Henninger]	DNA metabolism
Lepni01	Pseudomonas_phage_Lepni01_00039	RNA polymerase [Pseudomonas phage PPPL-1]	DNA metabolism
Lepni01	Pseudomonas_phage_Lepni01_00042	glycosyltransferase [Pseudomonas phage 17A]	Other
Lepni01	Pseudomonas_phage_Lepni01_00043	membrane protein [Pseudomonas phage 17A]	Structure, packaging, assembly
Lyrsu01	Pseudomonas_phage_Lyrsu01_00002	putative terminase small subunit [Pseudomonas phage NV1]	DNA metabolism
Lyrsu01	Pseudomonas_phage_Lyrsu01_00003	lysozyme [Pseudomonas phage Bjorn]	Host lysis
Lyrsu01	Pseudomonas_phage_Lyrsu01_00005	terminase [Pseudomonas phage Bjorn]	DNA metabolism
Lyrsu01	Pseudomonas_phage_Lyrsu01_00006	putative portal protein [Pseudomonas phage NV1]	Structure, packaging, assembly
Lyrsu01	Pseudomonas_phage_Lyrsu01_00009	capsid protein [Pseudomonas phage Bjorn]	Structure, packaging, assembly
Lyrsu01	Pseudomonas_phage_Lyrsu01_00011	phage particle protein [Pseudomonas phage tf]	Structure, packaging, assembly
Lyrsu01	Pseudomonas_phage_Lyrsu01_00012	particle-associated lyase [Pseudomonas phage nickie]	Host lysis
Lyrsu01	Pseudomonas_phage_Lyrsu01_00013	GDSL-like Lipase/Acylhydrolase [Pseudomonas phage VCM]	Structure, packaging, assembly
Lyrsu01	Pseudomonas_phage_Lyrsu01_00016	putative tail fiber protein [Pseudomonas phage NV1]	Structure, packaging, assembly
Lyrsu01	Pseudomonas_phage_Lyrsu01_00017	phage particle protein [Pseudomonas phage tf]	Structure, packaging, assembly
Lyrsu01	Pseudomonas_phage_Lyrsu01_00018	constituent protein [Pseudomonas phage PaP4]	Structure, packaging, assembly
Lyrsu01	Pseudomonas_phage_Lyrsu01_00020	phage particle protein [Pseudomonas phage UFV-P2]	Structure, packaging, assembly
Lyrsu01	Pseudomonas_phage_Lyrsu01_00022	virion protein [Pseudomonas phage phiIBB-PAA2]	Structure, packaging, assembly
Lyrsu01	Pseudomonas_phage_Lyrsu01_00023	phage particle protein [Pseudomonas phage tf]	Structure, packaging, assembly
Lyrsu01	Pseudomonas_phage_Lyrsu01_00028	constituent protein [Pseudomonas phage PaP4]	Structure, packaging, assembly
Lyrsu01	Pseudomonas_phage_Lyrsu01_00029	endonuclease [Pseudomonas phage Bjorn]	DNA metabolism
Lyrsu01	Pseudomonas_phage_Lyrsu01_00031	exonuclease [Pseudomonas phage Bjorn]	DNA metabolism
Lyrsu01	Pseudomonas_phage_Lyrsu01_00036	DNA polymerase [Pseudomonas phage Bjorn]	DNA metabolism
Lyrsu01	Pseudomonas_phage_Lyrsu01_00045	DNA polymerase [Pseudomonas phage Bjorn]	DNA metabolism
Lyrsu01	Pseudomonas_phage_Lyrsu01_00046	DNA primase/helicase [Pseudomonas phage Bjorn]	DNA metabolism
Lyrsu01	Pseudomonas_phage_Lyrsu01_00049	gamma-glutamyl cyclotransferase [Pseudoalteromonas phage RIO-1]	Other
Lyrsu01	Pseudomonas_phage_Lyrsu01_00050	ATP-grasp enzyme [Cronobacter phage vB_CsaP_GAP52]	DNA metabolism
Lyrsu01	Pseudomonas_phage_Lyrsu01_00052	glutamine amidotransferase [Pseudomonas phage Bjorn]	Other
Lyrsu01	Pseudomonas_phage_Lyrsu01_00055	carboxylate amine ligase domain-containing protein [Proteus phage Privateer]	DNA metabolism
Lyrsu01	Pseudomonas_phage_Lyrsu01_00057	gene 34 protein [Shigella phage Sf6]	HP
Lyrsu02	Pseudomonas_phage_Lyrsu02_00002	putative terminase small subunit [Pseudomonas phage NV1]	DNA metabolism
Lyrsu02	Pseudomonas_phage_Lyrsu02_00003	lysozyme [Pseudomonas phage Bjorn]	Host lysis
Lyrsu02	Pseudomonas_phage_Lyrsu02_00005	terminase [Pseudomonas phage Bjorn]	DNA metabolism
Lyrsu02	Pseudomonas_phage_Lyrsu02_00006	putative portal protein [Pseudomonas phage NV1]	Structure, packaging, assembly
Lyrsu02	Pseudomonas_phage_Lyrsu02_00009	capsid protein [Pseudomonas phage Bjorn]	Structure, packaging, assembly
Lyrsu02	Pseudomonas_phage_Lyrsu02_00011	phage particle protein [Pseudomonas phage tf]	Structure, packaging, assembly
Lyrsu02	Pseudomonas_phage_Lyrsu02_00012	particle-associated lyase [Pseudomonas phage nickie]	Host lysis
Lyrsu02	Pseudomonas_phage_Lyrsu02_00013	GDSL-like Lipase/Acylhydrolase [Pseudomonas phage VCM]	Structure, packaging, assembly
Lyrsu02	Pseudomonas_phage_Lyrsu02_00016	putative tail fiber protein [Pseudomonas phage NV1]	Structure, packaging, assembly
Lyrsu02	Pseudomonas_phage_Lyrsu02_00017	phage particle protein [Pseudomonas phage tf]	Structure, packaging, assembly
Lyrsu02	Pseudomonas_phage_Lyrsu02_00018	constituent protein [Pseudomonas phage PaP4]	Structure, packaging, assembly
Lyrsu02	Pseudomonas_phage_Lyrsu02_00020	phage particle protein [Pseudomonas phage UFV-P2]	Structure, packaging, assembly
Lyrsu02	Pseudomonas_phage_Lyrsu02_00022	virion protein [Pseudomonas phage phiIBB-PAA2]	Structure, packaging, assembly
Lyrsu02	Pseudomonas_phage_Lyrsu02_00023	phage particle protein [Pseudomonas phage tf]	Structure, packaging, assembly
Lyrsu02	Pseudomonas_phage_Lyrsu02_00028	constituent protein [Pseudomonas phage PaP4]	Structure, packaging, assembly
Lyrsu02	Pseudomonas_phage_Lyrsu02_00029	endonuclease [Pseudomonas phage Bjorn]	DNA metabolism
Lyrsu02	Pseudomonas_phage_Lyrsu02_00031	exonuclease [Pseudomonas phage Bjorn]	DNA metabolism
Lyrsu02	Pseudomonas_phage_Lyrsu02_00036	DNA polymerase [Pseudomonas phage Bjorn]	DNA metabolism
Lyrsu02	Pseudomonas_phage_Lyrsu02_00045	DNA polymerase [Pseudomonas phage Bjorn]	DNA metabolism
Lyrsu02	Pseudomonas_phage_Lyrsu02_00046	DNA primase/helicase [Pseudomonas phage Bjorn]	DNA metabolism
Lyrsu02	Pseudomonas_phage_Lyrsu02_00049	gamma-glutamyl cyclotransferase [Pseudoalteromonas phage RIO-1]	Other
Lyrsu02	Pseudomonas_phage_Lyrsu02_00050	ATP-grasp enzyme [Cronobacter phage vB_CsaP_GAP52]	DNA metabolism
Lyrsu02	Pseudomonas_phage_Lyrsu02_00052	glutamine amidotransferase [Pseudomonas phage Bjorn]	Other
Lyrsu02	Pseudomonas_phage_Lyrsu02_00055	carboxylate amine ligase domain-containing protein [Proteus phage Privateer]	DNA metabolism
Lyrsu02	Pseudomonas_phage_Lyrsu02_00057	gene 34 protein [Shigella phage Sf6]	HP
Lyrsu03	Pseudomonas_phage_Lyrsu03_00002	putative terminase small subunit [Pseudomonas phage NV1]	DNA metabolism
Lyrsu03	Pseudomonas_phage_Lyrsu03_00003	lysozyme [Pseudomonas phage Bjorn]	Host lysis
Lyrsu03	Pseudomonas_phage_Lyrsu03_00005	terminase [Pseudomonas phage Bjorn]	DNA metabolism
Lyrsu03	Pseudomonas_phage_Lyrsu03_00006	putative portal protein [Pseudomonas phage NV1]	Structure, packaging, assembly
Lyrsu03	Pseudomonas_phage_Lyrsu03_00009	capsid protein [Pseudomonas phage Bjorn]	Structure, packaging, assembly
Lyrsu03	Pseudomonas_phage_Lyrsu03_00011	phage particle protein [Pseudomonas phage tf]	Structure, packaging, assembly
Lyrsu03	Pseudomonas_phage_Lyrsu03_00012	particle-associated lyase [Pseudomonas phage nickie]	Host lysis
Lyrsu03	Pseudomonas_phage_Lyrsu03_00013	GDSL-like Lipase/Acylhydrolase [Pseudomonas phage VCM]	Structure, packaging, assembly
Lyrsu03	Pseudomonas_phage_Lyrsu03_00016	putative tail fiber protein [Pseudomonas phage NV1]	Structure, packaging, assembly
Lyrsu03	Pseudomonas_phage_Lyrsu03_00017	phage particle protein [Pseudomonas phage tf]	Structure, packaging, assembly
Lyrsu03	Pseudomonas_phage_Lyrsu03_00018	constituent protein [Pseudomonas phage PaP4]	Structure, packaging, assembly
Lyrsu03	Pseudomonas_phage_Lyrsu03_00020	phage particle protein [Pseudomonas phage UFV-P2]	Structure, packaging, assembly
Lyrsu03	Pseudomonas_phage_Lyrsu03_00022	virion protein [Pseudomonas phage phiIBB-PAA2]	Structure, packaging, assembly
Lyrsu03	Pseudomonas_phage_Lyrsu03_00023	phage particle protein [Pseudomonas phage tf]	Structure, packaging, assembly
Lyrsu03	Pseudomonas_phage_Lyrsu03_00028	constituent protein [Pseudomonas phage PaP4]	Structure, packaging, assembly
Lyrsu03	Pseudomonas_phage_Lyrsu03_00029	endonuclease [Pseudomonas phage Bjorn]	DNA metabolism
Lyrsu03	Pseudomonas_phage_Lyrsu03_00031	exonuclease [Pseudomonas phage Bjorn]	DNA metabolism
Lyrsu03	Pseudomonas_phage_Lyrsu03_00036	DNA polymerase [Pseudomonas phage Bjorn]	DNA metabolism
Lyrsu03	Pseudomonas_phage_Lyrsu03_00045	DNA polymerase [Pseudomonas phage Bjorn]	DNA metabolism
Lyrsu03	Pseudomonas_phage_Lyrsu03_00046	DNA primase/helicase [Pseudomonas phage Bjorn]	DNA metabolism
Lyrsu03	Pseudomonas_phage_Lyrsu03_00049	gamma-glutamyl cyclotransferase [Pseudoalteromonas phage RIO-1]	Other
Lyrsu03	Pseudomonas_phage_Lyrsu03_00050	ATP-grasp enzyme [Cronobacter phage vB_CsaP_GAP52]	DNA metabolism
Lyrsu03	Pseudomonas_phage_Lyrsu03_00052	glutamine amidotransferase [Pseudomonas phage Bjorn]	Other
Lyrsu03	Pseudomonas_phage_Lyrsu03_00055	carboxylate amine ligase domain-containing protein [Proteus phage Privateer]	DNA metabolism
Lyrsu03	Pseudomonas_phage_Lyrsu03_00057	gene 34 protein [Shigella phage Sf6]	HP
Nican01	Pseudomonas_phage_Nican01_00001	large terminase [Pseudomonas phage nickie]	DNA metabolism
Nican01	Pseudomonas_phage_Nican01_00002	portal protein [Pseudomonas phage nickie]	Structure, packaging, assembly
Nican01	Pseudomonas_phage_Nican01_00004	major capsid protein [Pseudomonas phage nickie]	Structure, packaging, assembly
Nican01	Pseudomonas_phage_Nican01_00009	putative tail-component [Pseudomonas phage nickie]	Structure, packaging, assembly
Nican01	Pseudomonas_phage_Nican01_00011	putative Ig-like domain-containing protein [Salmonella phage SSU5]	Other
Nican01	Pseudomonas_phage_Nican01_00013	Apolipoprotein N-acyltransferase	Other
Nican01	Pseudomonas_phage_Nican01_00014	tail tape-measure protein [Pseudomonas phage nickie]	Structure, packaging, assembly
Nican01	Pseudomonas_phage_Nican01_00017	putative peptidoglycan hydrolase [Pseudomonas phage nickie]	Host lysis
Nican01	Pseudomonas_phage_Nican01_00018	putative tail protein [Pseudomonas phage nickie]	Structure, packaging, assembly
Nican01	Pseudomonas_phage_Nican01_00024	GDSL-like lipase [Pseudomonas phage nickie]	Structure, packaging, assembly
Nican01	Pseudomonas_phage_Nican01_00025	particle-associated lyase [Pseudomonas phage nickie]	Host lysis
Nican01	Pseudomonas_phage_Nican01_00028	Chromosome partition protein Smc	DNA metabolism
Nican01	Pseudomonas_phage_Nican01_00029	holin [Pseudomonas phage nickie]	Host lysis
Nican01	Pseudomonas_phage_Nican01_00030	lysozyme [Pseudomonas phage nickie]	Host lysis
Nican01	Pseudomonas_phage_Nican01_00031	Holliday junction ATP-dependent DNA helicase RuvA	DNA metabolism
Nican01	Pseudomonas_phage_Nican01_00032	PhoH-like protein [Pseudomonas phage nickie]	Potential auxiliary metabolic gene
Nican01	Pseudomonas_phage_Nican01_00034	RNA-binding protein Hfq	DNA metabolism
Nican01	Pseudomonas_phage_Nican01_00035	replicative DNA helicase [Pseudomonas phage nickie]	DNA metabolism
Nican01	Pseudomonas_phage_Nican01_00040	von Willebrand factor type A domain protein [Pseudomonas phage VCM]	Potential auxiliary metabolic gene
Nican01	Pseudomonas_phage_Nican01_00042	DNA primase [Pseudomonas phage nickie]	DNA metabolism
Nican01	Pseudomonas_phage_Nican01_00045	DNA ligase [Pseudomonas phage nickie]	DNA metabolism
Nican01	Pseudomonas_phage_Nican01_00047	aerobic cobaltochelatase subunit [Pseudomonas phage nickie]	Potential auxiliary metabolic gene
Nican01	Pseudomonas_phage_Nican01_00048	aerobic cobaltochelatase subunit [Pseudomonas phage nickie]	Potential auxiliary metabolic gene
Nican01	Pseudomonas_phage_Nican01_00050	DNA polymerase III subunit alpha [Pseudomonas phage nickie]	DNA metabolism
Nican01	Pseudomonas_phage_Nican01_00054	exodeoxyribonuclease [Pseudomonas phage nickie]	DNA metabolism
Nican01	Pseudomonas_phage_Nican01_00055	recombinase A [Pseudomonas phage nickie]	DNA metabolism
Nican01	Pseudomonas_phage_Nican01_00058	calcineurin-like phosphoesterase [Pseudomonas phage nickie]	DNA metabolism
Nican01	Pseudomonas_phage_Nican01_00059	chromosome segregation protein [Pseudomonas phage nickie]	DNA metabolism
Nican01	Pseudomonas_phage_Nican01_00062	putative homing endonuclease [Pseudomonas phage nickie]	DNA metabolism
Nican01	Pseudomonas_phage_Nican01_00063	crossover junction endodeoxyribonuclease [Pseudomonas phage nickie]	DNA metabolism
Nican01	Pseudomonas_phage_Nican01_00064	ribonucleoside-diphosphate reductase 1 subunit alpha [Pseudomonas phage nickie]	DNA metabolism
Nican01	Pseudomonas_phage_Nican01_00067	Photosystem I assembly protein Ycf4	Potential auxiliary metabolic gene
Nican01	Pseudomonas_phage_Nican01_00069	ribonucleoside-diphosphate reductase subunit beta [Pseudomonas phage nickie]	DNA metabolism
Nican01	Pseudomonas_phage_Nican01_00073	thymidylate synthase [Pseudomonas phage nickie]	DNA metabolism
Nican01	Pseudomonas_phage_Nican01_00074	dihydrofolate reductase [Pseudomonas phage nickie]	Potential auxiliary metabolic gene
Nican01	Pseudomonas_phage_Nican01_00076	putative thymidylate kinase [Pseudomonas phage nickie]	Other
Nican01	Pseudomonas_phage_Nican01_00087	DNA polymerase III subunit epsilon [Pseudomonas phage nickie]	DNA metabolism
Nican01	Pseudomonas_phage_Nican01_00093	3-phenylpropionate/cinnamic acid dioxygenase subunit alpha	Other
Nican01	Pseudomonas_phage_Nican01_00148	glutaredoxin [Pseudomonas phage nickie]	Other
Nican01	Pseudomonas_phage_Nican01_00149	HslV family protein [Xanthomonas phage OP1]	Other
Nican01	Pseudomonas_phage_Nican01_00150	tellurite resistance protein [Pseudomonas phage nickie]	Potential auxiliary metabolic gene
Nican01	Pseudomonas_phage_Nican01_00151	DNA processing protein [Pseudomonas phage Zuri]	DNA metabolism
Nican01	Pseudomonas_phage_Nican01_00158	ATP-dependent RNA helicase [Pseudomonas phage nickie]	DNA metabolism
Nican01	Pseudomonas_phage_Nican01_00159	ParB-like nuclease domain protein [Pseudomonas phage nickie]	DNA metabolism
Nican01	Pseudomonas_phage_Nican01_00161	ParB-like nuclease domain protein [Pseudomonas phage nickie]	DNA metabolism
Nican01	Pseudomonas_phage_Nican01_00162	ABC transporter [Pseudomonas phage nickie]	Potential auxiliary metabolic gene
Nican01	Pseudomonas_phage_Nican01_00164	putative ABC transporter ATP-binding protein [Salmonella phage SSU5]	Potential auxiliary metabolic gene
Orimi01	Pseudomonas_phage_Orimi01_00001	terminase small subunit [Escherichia phage HK639]	DNA metabolism
Orimi01	Pseudomonas_phage_Orimi01_00002	putative terminase large subunit [Edwardsiella phage GF-2]	DNA metabolism
Orimi01	Pseudomonas_phage_Orimi01_00005	putative head protein [Aeromonas phage vB_AsaM-56]	Structure, packaging, assembly
Orimi01	Pseudomonas_phage_Orimi01_00011	AB1gp16 [Acinetobacter phage AB1]	HP
Orimi01	Pseudomonas_phage_Orimi01_00013	major capsid protein [Burkholderia phage BcepNY3]	Structure, packaging, assembly
Orimi01	Pseudomonas_phage_Orimi01_00014	AB1gp13 [Acinetobacter phage AB1]	HP
Orimi01	Pseudomonas_phage_Orimi01_00015	BcepNY3gp07 [Burkholderia phage BcepNY3]	HP
Orimi01	Pseudomonas_phage_Orimi01_00016	putative RNA polymerase [Acinetobacter phage WCHABP12]	DNA metabolism
Orimi01	Pseudomonas_phage_Orimi01_00017	AB1gp06 [Acinetobacter phage AB1]	HP
Orimi01	Pseudomonas_phage_Orimi01_00019	BcepNY3gp03 [Burkholderia phage BcepNY3]	HP
Orimi01	Pseudomonas_phage_Orimi01_00021	AB1gp01 [Acinetobacter phage AB1]	HP
Orimi01	Pseudomonas_phage_Orimi01_00023	AB1gp83 [Acinetobacter phage AB1]	HP
Orimi01	Pseudomonas_phage_Orimi01_00024	putative structural protein [Edwardsiella phage GF-2]	Structure, packaging, assembly
Orimi01	Pseudomonas_phage_Orimi01_00025	AB1gp82 [Acinetobacter phage AB1]	HP
Orimi01	Pseudomonas_phage_Orimi01_00026	putative baseplate protein [Aeromonas phage vB_AsaM-56]	Structure, packaging, assembly
Orimi01	Pseudomonas_phage_Orimi01_00027	AB1gp80 [Acinetobacter phage AB1]	HP
Orimi01	Pseudomonas_phage_Orimi01_00028	BcepNY3gp32 [Burkholderia phage BcepNY3]	HP
Orimi01	Pseudomonas_phage_Orimi01_00029	BcepNY3gp31 [Burkholderia phage BcepNY3]	HP
Orimi01	Pseudomonas_phage_Orimi01_00033	phage-encoded membrane protein [Stenotrophomonas phage Smp131]	Structure, packaging, assembly
Orimi01	Pseudomonas_phage_Orimi01_00035	lysozyme [Klebsiella phage ST147-VIM1phi7.1]	Host lysis
Orimi01	Pseudomonas_phage_Orimi01_00037	o-spanin [Klebsiella phage Seifer]	Host lysis
Orimi01	Pseudomonas_phage_Orimi01_00039	GDSL-like lipase [Pseudomonas phage nickie]	Structure, packaging, assembly
Orimi01	Pseudomonas_phage_Orimi01_00040	5'/3'-nucleotidase SurE	Other
Orimi01	Pseudomonas_phage_Orimi01_00052	DNA methyltransferase [Pseudomonas phage PS-1]	DNA metabolism
Orimi01	Pseudomonas_phage_Orimi01_00054	endonuclease [Paracoccus phage Shpa]	DNA metabolism
Orimi01	Pseudomonas_phage_Orimi01_00055	putative ERF family protein [Pseudomonas phage AF]	DNA metabolism
Orimi01	Pseudomonas_phage_Orimi01_00062	putative repressor-like protein [Pseudomonas phage AF]	Other
Orimi01	Pseudomonas_phage_Orimi01_00065	replicative DNA helicase [Pseudomonas phage phi297]	DNA metabolism
Orimi01	Pseudomonas_phage_Orimi01_00068	MazG-like protein [Mycobacterium phage Wanda]	Other
Orimi01	Pseudomonas_phage_Orimi01_00072	Initiation-control protein YabA	Other
Orimi01	Pseudomonas_phage_Orimi01_00074	putative recombination protein NinB [Pseudomonas phage AF]	DNA metabolism
Orimi01	Pseudomonas_phage_Orimi01_00075	ATPase [Escherichia phage vB_EcoM-ep3]	DNA metabolism
Orimi01	Pseudomonas_phage_Orimi01_00076	protein NinG [Pseudomonas phage JBD44]	Other
Orisa01	Pseudomonas_phage_Orisa01_00001	terminase small subunit [Escherichia phage HK639]	DNA metabolism
Orisa01	Pseudomonas_phage_Orisa01_00002	putative terminase large subunit [Edwardsiella phage GF-2]	DNA metabolism
Orisa01	Pseudomonas_phage_Orisa01_00005	putative head protein [Aeromonas phage vB_AsaM-56]	Structure, packaging, assembly
Orisa01	Pseudomonas_phage_Orisa01_00011	AB1gp16 [Acinetobacter phage AB1]	HP
Orisa01	Pseudomonas_phage_Orisa01_00012	major capsid protein [Burkholderia phage BcepNY3]	Structure, packaging, assembly
Orisa01	Pseudomonas_phage_Orisa01_00013	putative capsid protein [Acinetobacter bacteriophage AP22]	Structure, packaging, assembly
Orisa01	Pseudomonas_phage_Orisa01_00014	AB1gp13 [Acinetobacter phage AB1]	HP
Orisa01	Pseudomonas_phage_Orisa01_00015	BcepNY3gp07 [Burkholderia phage BcepNY3]	HP
Orisa01	Pseudomonas_phage_Orisa01_00016	putative RNA polymerase [Acinetobacter phage WCHABP12]	DNA metabolism
Orisa01	Pseudomonas_phage_Orisa01_00017	AB1gp06 [Acinetobacter phage AB1]	HP
Orisa01	Pseudomonas_phage_Orisa01_00019	BcepNY3gp03 [Burkholderia phage BcepNY3]	HP
Orisa01	Pseudomonas_phage_Orisa01_00021	AB1gp01 [Acinetobacter phage AB1]	HP
Orisa01	Pseudomonas_phage_Orisa01_00023	AB1gp83 [Acinetobacter phage AB1]	HP
Orisa01	Pseudomonas_phage_Orisa01_00024	putative structural protein [Edwardsiella phage GF-2]	Structure, packaging, assembly
Orisa01	Pseudomonas_phage_Orisa01_00025	AB1gp82 [Acinetobacter phage AB1]	HP
Orisa01	Pseudomonas_phage_Orisa01_00026	putative baseplate protein [Aeromonas phage vB_AsaM-56]	Structure, packaging, assembly
Orisa01	Pseudomonas_phage_Orisa01_00027	AB1gp80 [Acinetobacter phage AB1]	HP
Orisa01	Pseudomonas_phage_Orisa01_00028	BcepNY3gp32 [Burkholderia phage BcepNY3]	HP
Orisa01	Pseudomonas_phage_Orisa01_00029	BcepNY3gp31 [Burkholderia phage BcepNY3]	HP
Orisa01	Pseudomonas_phage_Orisa01_00033	phage-encoded membrane protein [Stenotrophomonas phage Smp131]	Structure, packaging, assembly
Orisa01	Pseudomonas_phage_Orisa01_00035	lysozyme [Klebsiella phage ST147-VIM1phi7.1]	Host lysis
Orisa01	Pseudomonas_phage_Orisa01_00037	o-spanin [Klebsiella phage Seifer]	Host lysis
Orisa01	Pseudomonas_phage_Orisa01_00039	GDSL-like lipase [Pseudomonas phage nickie]	Structure, packaging, assembly
Orisa01	Pseudomonas_phage_Orisa01_00040	5'/3'-nucleotidase SurE	Other
Orisa01	Pseudomonas_phage_Orisa01_00052	DNA methyltransferase [Pseudomonas phage PS-1]	DNA metabolism
Orisa01	Pseudomonas_phage_Orisa01_00054	gp157-like protein [Deep-sea thermophilic phage D6E]	HP
Orisa01	Pseudomonas_phage_Orisa01_00055	putative DNA repair protein [Pseudomonas virus H66]	DNA metabolism
Orisa01	Pseudomonas_phage_Orisa01_00056	P07 [Xanthomonas phage phiL7]	HP
Orisa01	Pseudomonas_phage_Orisa01_00061	putative repressor-like protein [Pseudomonas phage AF]	Other
Orisa01	Pseudomonas_phage_Orisa01_00064	replicative DNA helicase [Pseudomonas phage phi297]	DNA metabolism
Orisa01	Pseudomonas_phage_Orisa01_00067	MazG-like protein [Mycobacterium phage Wanda]	Other
Orisa01	Pseudomonas_phage_Orisa01_00071	Initiation-control protein YabA	Other
Orisa01	Pseudomonas_phage_Orisa01_00073	putative recombination protein NinB [Pseudomonas phage AF]	DNA metabolism
Orisa01	Pseudomonas_phage_Orisa01_00074	ATPase [Escherichia phage vB_EcoM-ep3]	DNA metabolism
Orisa01	Pseudomonas_phage_Orisa01_00075	protein NinG [Pseudomonas phage JBD44]	Other
Orisa02	Pseudomonas_phage_Orisa02_00001	terminase small subunit [Escherichia phage HK639]	DNA metabolism
Orisa02	Pseudomonas_phage_Orisa02_00002	putative terminase large subunit [Edwardsiella phage GF-2]	DNA metabolism
Orisa02	Pseudomonas_phage_Orisa02_00005	putative head protein [Aeromonas phage vB_AsaM-56]	Structure, packaging, assembly
Orisa02	Pseudomonas_phage_Orisa02_00011	AB1gp16 [Acinetobacter phage AB1]	HP
Orisa02	Pseudomonas_phage_Orisa02_00012	major capsid protein [Burkholderia phage BcepNY3]	Structure, packaging, assembly
Orisa02	Pseudomonas_phage_Orisa02_00013	AB1gp13 [Acinetobacter phage AB1]	HP
Orisa02	Pseudomonas_phage_Orisa02_00014	BcepNY3gp07 [Burkholderia phage BcepNY3]	HP
Orisa02	Pseudomonas_phage_Orisa02_00015	putative RNA polymerase [Acinetobacter phage WCHABP12]	DNA metabolism
Orisa02	Pseudomonas_phage_Orisa02_00016	AB1gp06 [Acinetobacter phage AB1]	HP
Orisa02	Pseudomonas_phage_Orisa02_00018	BcepNY3gp03 [Burkholderia phage BcepNY3]	HP
Orisa02	Pseudomonas_phage_Orisa02_00020	AB1gp01 [Acinetobacter phage AB1]	HP
Orisa02	Pseudomonas_phage_Orisa02_00022	AB1gp83 [Acinetobacter phage AB1]	HP
Orisa02	Pseudomonas_phage_Orisa02_00023	putative structural protein [Edwardsiella phage GF-2]	Structure, packaging, assembly
Orisa02	Pseudomonas_phage_Orisa02_00024	AB1gp82 [Acinetobacter phage AB1]	HP
Orisa02	Pseudomonas_phage_Orisa02_00025	putative baseplate protein [Aeromonas phage vB_AsaM-56]	Structure, packaging, assembly
Orisa02	Pseudomonas_phage_Orisa02_00026	AB1gp80 [Acinetobacter phage AB1]	HP
Orisa02	Pseudomonas_phage_Orisa02_00027	BcepNY3gp32 [Burkholderia phage BcepNY3]	HP
Orisa02	Pseudomonas_phage_Orisa02_00028	BcepNY3gp31 [Burkholderia phage BcepNY3]	HP
Orisa02	Pseudomonas_phage_Orisa02_00032	phage-encoded membrane protein [Stenotrophomonas phage Smp131]	Structure, packaging, assembly
Orisa02	Pseudomonas_phage_Orisa02_00034	lysozyme [Klebsiella phage ST147-VIM1phi7.1]	Host lysis
Orisa02	Pseudomonas_phage_Orisa02_00036	o-spanin [Klebsiella phage Seifer]	Host lysis
Orisa02	Pseudomonas_phage_Orisa02_00038	GDSL-like lipase [Pseudomonas phage nickie]	Structure, packaging, assembly
Orisa02	Pseudomonas_phage_Orisa02_00039	5'/3'-nucleotidase SurE	Other
Orisa02	Pseudomonas_phage_Orisa02_00046	Chromosome partition protein Smc	DNA metabolism
Orisa02	Pseudomonas_phage_Orisa02_00051	DNA methyltransferase [Pseudomonas phage PS-1]	DNA metabolism
Orisa02	Pseudomonas_phage_Orisa02_00053	gp157-like protein [Deep-sea thermophilic phage D6E]	HP
Orisa02	Pseudomonas_phage_Orisa02_00054	putative DNA repair protein [Pseudomonas virus H66]	DNA metabolism
Orisa02	Pseudomonas_phage_Orisa02_00055	P07 [Xanthomonas phage phiL7]	HP
Orisa02	Pseudomonas_phage_Orisa02_00060	putative repressor-like protein [Pseudomonas phage AF]	Other
Orisa02	Pseudomonas_phage_Orisa02_00063	replicative DNA helicase [Pseudomonas phage phi297]	DNA metabolism
Orisa02	Pseudomonas_phage_Orisa02_00066	MazG-like protein [Mycobacterium phage Wanda]	Other
Orisa02	Pseudomonas_phage_Orisa02_00070	Initiation-control protein YabA	Other
Orisa02	Pseudomonas_phage_Orisa02_00072	putative recombination protein NinB [Pseudomonas phage AF]	DNA metabolism
Orisa02	Pseudomonas_phage_Orisa02_00073	ATPase [Escherichia phage vB_EcoM-ep3]	DNA metabolism
Orisa02	Pseudomonas_phage_Orisa02_00074	protein NinG [Pseudomonas phage JBD44]	Other
Orisa03	Pseudomonas_phage_Orisa03_00001	terminase small subunit [Escherichia phage HK639]	DNA metabolism
Orisa03	Pseudomonas_phage_Orisa03_00002	putative terminase large subunit [Edwardsiella phage GF-2]	DNA metabolism
Orisa03	Pseudomonas_phage_Orisa03_00005	putative head protein [Aeromonas phage vB_AsaM-56]	Structure, packaging, assembly
Orisa03	Pseudomonas_phage_Orisa03_00011	AB1gp16 [Acinetobacter phage AB1]	HP
Orisa03	Pseudomonas_phage_Orisa03_00012	major capsid protein [Burkholderia phage BcepNY3]	Structure, packaging, assembly
Orisa03	Pseudomonas_phage_Orisa03_00013	AB1gp13 [Acinetobacter phage AB1]	HP
Orisa03	Pseudomonas_phage_Orisa03_00014	BcepNY3gp07 [Burkholderia phage BcepNY3]	HP
Orisa03	Pseudomonas_phage_Orisa03_00015	putative RNA polymerase [Acinetobacter phage WCHABP12]	DNA metabolism
Orisa03	Pseudomonas_phage_Orisa03_00016	AB1gp06 [Acinetobacter phage AB1]	HP
Orisa03	Pseudomonas_phage_Orisa03_00018	BcepNY3gp03 [Burkholderia phage BcepNY3]	HP
Orisa03	Pseudomonas_phage_Orisa03_00020	AB1gp01 [Acinetobacter phage AB1]	HP
Orisa03	Pseudomonas_phage_Orisa03_00022	AB1gp83 [Acinetobacter phage AB1]	HP
Orisa03	Pseudomonas_phage_Orisa03_00023	putative structural protein [Edwardsiella phage GF-2]	Structure, packaging, assembly
Orisa03	Pseudomonas_phage_Orisa03_00024	AB1gp82 [Acinetobacter phage AB1]	HP
Orisa03	Pseudomonas_phage_Orisa03_00025	putative baseplate protein [Aeromonas phage vB_AsaM-56]	Structure, packaging, assembly
Orisa03	Pseudomonas_phage_Orisa03_00026	AB1gp80 [Acinetobacter phage AB1]	HP
Orisa03	Pseudomonas_phage_Orisa03_00027	BcepNY3gp32 [Burkholderia phage BcepNY3]	HP
Orisa03	Pseudomonas_phage_Orisa03_00028	BcepNY3gp31 [Burkholderia phage BcepNY3]	HP
Orisa03	Pseudomonas_phage_Orisa03_00033	lysozyme [Klebsiella phage ST147-VIM1phi7.1]	Host lysis
Orisa03	Pseudomonas_phage_Orisa03_00034	inner membrane spanin component [Klebsiella phage Soft]	Host lysis
Orisa03	Pseudomonas_phage_Orisa03_00035	outer membrane spanin component [Klebsiella phage Soft]	Host lysis
Orisa03	Pseudomonas_phage_Orisa03_00037	5'/3'-nucleotidase SurE	Other
Orisa03	Pseudomonas_phage_Orisa03_00049	DNA methyltransferase [Pseudomonas phage PS-1]	DNA metabolism
Orisa03	Pseudomonas_phage_Orisa03_00051	gp157-like protein [Deep-sea thermophilic phage D6E]	HP
Orisa03	Pseudomonas_phage_Orisa03_00052	putative DNA repair protein [Pseudomonas virus H66]	DNA metabolism
Orisa03	Pseudomonas_phage_Orisa03_00053	P07 [Xanthomonas phage phiL7]	HP
Orisa03	Pseudomonas_phage_Orisa03_00058	putative repressor-like protein [Pseudomonas phage AF]	Other
Orisa03	Pseudomonas_phage_Orisa03_00061	replicative DNA helicase [Pseudomonas phage phi297]	DNA metabolism
Orisa03	Pseudomonas_phage_Orisa03_00064	Chromosome partition protein Smc	DNA metabolism
Orisa03	Pseudomonas_phage_Orisa03_00066	putative recombination protein NinB [Pseudomonas phage AF]	DNA metabolism
Orisa03	Pseudomonas_phage_Orisa03_00067	ATPase [Escherichia phage vB_EcoM-ep3]	DNA metabolism
Orisa03	Pseudomonas_phage_Orisa03_00068	protein NinG [Pseudomonas phage JBD44]	Other
Pavpe01	Pseudomonas_phage_Pavpe01_00010	putative VRR-NUC domain protein [Acinetobacter phage vB_AbaS_Loki]	Structure, packaging, assembly
Pavpe01	Pseudomonas_phage_Pavpe01_00020	holin [Pseudomonas phage vB_Pae-Kakheti25]	Host lysis
Pavpe01	Pseudomonas_phage_Pavpe01_00021	putative endolysin [Acinetobacter phage vB_AbaS_Loki]	Host lysis
Pavpe01	Pseudomonas_phage_Pavpe01_00022	endolysin like protein [Providencia phage Redjac]	Host lysis
Pavpe01	Pseudomonas_phage_Pavpe01_00023	putative terminase small subunit [Pseudomonas phage PaMx42]	DNA metabolism
Pavpe01	Pseudomonas_phage_Pavpe01_00024	putative terminase, large subunit [Acinetobacter phage vB_AbaS_Loki]	DNA metabolism
Pavpe01	Pseudomonas_phage_Pavpe01_00025	putative portal vertex protein [Acinetobacter phage vB_AbaS_Loki]	Structure, packaging, assembly
Pavpe01	Pseudomonas_phage_Pavpe01_00026	head morphogenesis protein [Burkholderia phage KL1]	Structure, packaging, assembly
Pavpe01	Pseudomonas_phage_Pavpe01_00027	putative scaffold protein [Pseudomonas phage PaMx42]	Structure, packaging, assembly
Pavpe01	Pseudomonas_phage_Pavpe01_00028	putative major capsid protein [Acinetobacter phage vB_AbaS_Loki]	Structure, packaging, assembly
Pavpe01	Pseudomonas_phage_Pavpe01_00030	virion structural protein [Pseudomonas phage PaMx42]	Structure, packaging, assembly
Pavpe01	Pseudomonas_phage_Pavpe01_00031	virion structural protein [Pseudomonas phage PaMx42]	Structure, packaging, assembly
Pavpe01	Pseudomonas_phage_Pavpe01_00032	putative head-tail joining protein [Acinetobacter phage vB_AbaS_Loki]	Structure, packaging, assembly
Pavpe01	Pseudomonas_phage_Pavpe01_00033	putative tail terminator protein [Acinetobacter phage vB_AbaS_Loki]	Structure, packaging, assembly
Pavpe01	Pseudomonas_phage_Pavpe01_00034	putative major tail protein [Acinetobacter phage vB_AbaS_Loki]	Structure, packaging, assembly
Pavpe01	Pseudomonas_phage_Pavpe01_00035	putative tail assembly chaperone [Acinetobacter phage vB_AbaS_Loki]	Structure, packaging, assembly
Pavpe01	Pseudomonas_phage_Pavpe01_00036	putative tail completion protein [Pseudomonas phage vB_PaeS_SCH_Ab26]	Structure, packaging, assembly
Pavpe01	Pseudomonas_phage_Pavpe01_00037	putative tail tape measure protein [Acinetobacter phage IME_AB3]	Structure, packaging, assembly
Pavpe01	Pseudomonas_phage_Pavpe01_00038	putative distal tail protein [Acinetobacter phage vB_AbaS_Loki]	Structure, packaging, assembly
Pavpe01	Pseudomonas_phage_Pavpe01_00039	putative capsid and scaffold protein [Acinetobacter phage IME_AB3]	Structure, packaging, assembly
Pavpe01	Pseudomonas_phage_Pavpe01_00040	putative capsid and scaffold protein [Acinetobacter phage IME_AB3]	Structure, packaging, assembly
Pavpe01	Pseudomonas_phage_Pavpe01_00041	putative tail fiber protein [Escherichia phage APCEc02]	Structure, packaging, assembly
Pavpe01	Pseudomonas_phage_Pavpe01_00042	putative tail protein [Acinetobacter phage IME_AB3]	Structure, packaging, assembly
Pavpe01	Pseudomonas_phage_Pavpe01_00044	putative DNA polymerase subunit [Acinetobacter phage IME_AB3]	DNA metabolism
Pavpe01	Pseudomonas_phage_Pavpe01_00045	replicative clamp [Pseudomonas phage vB_PaeS_SCH_Ab26]	DNA metabolism
Pavpe01	Pseudomonas_phage_Pavpe01_00046	BcepGomrgp41 [Burkholderia phage BcepGomr]	HP
Pavpe01	Pseudomonas_phage_Pavpe01_00047	putative DNA/RNA helicase protein [Acinetobacter phage IME_AB3]	DNA metabolism
Pavpe01	Pseudomonas_phage_Pavpe01_00048	putative exonuclease [Acinetobacter phage vB_AbaS_Loki]	DNA metabolism
Pavpe01	Pseudomonas_phage_Pavpe01_00050	AAA domain protein [Acinetobacter phage vB_AbaS_Loki]	Other
Pavpe01	Pseudomonas_phage_Pavpe01_00051	BcepGomrgp48 [Burkholderia phage BcepGomr]	HP
Pavpe01	Pseudomonas_phage_Pavpe01_00052	deoxyuridine 5'-triphosphate nucleotide hydrolase [Pseudomonas phage NP1]	Other
Pavpe01	Pseudomonas_phage_Pavpe01_00053	endonuclease [Rhodobacter phage RcTitan]	DNA metabolism
Pavpe01	Pseudomonas_phage_Pavpe01_00054	replicative primase/helicase [Pseudomonas phage vB_Pae-Kakheti25]	DNA metabolism
Pyxpy01	Pseudomonas_phage_Pyxpy01_00001	Terminase-like family protein [Pseudomonas phage VCM]	DNA metabolism
Pyxpy01	Pseudomonas_phage_Pyxpy01_00002	structural protein [Pseudomonas phage PaoP5]	Structure, packaging, assembly
Pyxpy01	Pseudomonas_phage_Pyxpy01_00003	putative portal protein [Pseudomonas phage vB_PsyM_KIL4]	Structure, packaging, assembly
Pyxpy01	Pseudomonas_phage_Pyxpy01_00005	putative structural protein [Pseudomonas phage vB_PsyM_KIL4]	Structure, packaging, assembly
Pyxpy01	Pseudomonas_phage_Pyxpy01_00006	putative capsid protein [Pseudomonas phage vB_PsyM_KIL4]	Structure, packaging, assembly
Pyxpy01	Pseudomonas_phage_Pyxpy01_00008	putative RNA polymerase [Pseudomonas phage vB_PsyM_KIL4]	DNA metabolism
Pyxpy01	Pseudomonas_phage_Pyxpy01_00009	putative head-tail joining protein [Pseudomonas phage Zigelbrucke]	Structure, packaging, assembly
Pyxpy01	Pseudomonas_phage_Pyxpy01_00010	putative tail tube completion protein [Pseudomonas phage Zigelbrucke]	Structure, packaging, assembly
Pyxpy01	Pseudomonas_phage_Pyxpy01_00011	putative tail sheath protein [Pseudomonas phage Zigelbrucke]	Structure, packaging, assembly
Pyxpy01	Pseudomonas_phage_Pyxpy01_00012	putative structural protein [Pseudomonas phage vB_PsyM_KIL4]	Structure, packaging, assembly
Pyxpy01	Pseudomonas_phage_Pyxpy01_00013	putative tail tube protein [Pseudomonas phage Zigelbrucke]	Structure, packaging, assembly
Pyxpy01	Pseudomonas_phage_Pyxpy01_00014	putative tail tube protein [Pseudomonas phage Zigelbrucke]	Structure, packaging, assembly
Pyxpy01	Pseudomonas_phage_Pyxpy01_00015	putative tail assembly chaperone [Pseudomonas phage Zigelbrucke]	Structure, packaging, assembly
Pyxpy01	Pseudomonas_phage_Pyxpy01_00017	putative tape measure protein [Pseudomonas phage vB_PsyM_KIL4]	Structure, packaging, assembly
Pyxpy01	Pseudomonas_phage_Pyxpy01_00018	putative tail tube assembly initiator [Pseudomonas phage Zigelbrucke]	Structure, packaging, assembly
Pyxpy01	Pseudomonas_phage_Pyxpy01_00019	putative baseplate minor protein [Pseudomonas phage Zigelbrucke]	Structure, packaging, assembly
Pyxpy01	Pseudomonas_phage_Pyxpy01_00020	putative structural protein [Pseudomonas phage vB_PsyM_KIL1]	Structure, packaging, assembly
Pyxpy01	Pseudomonas_phage_Pyxpy01_00021	putative baseplate protein [Pseudomonas phage vB_PsyM_KIL4]	Structure, packaging, assembly
Pyxpy01	Pseudomonas_phage_Pyxpy01_00022	putative tail lysozyme [Pseudomonas phage vB_PsyM_KIL1]	Host lysis
Pyxpy01	Pseudomonas_phage_Pyxpy01_00023	putative baseplate component [Pseudomonas phage vB_PsyM_KIL1]	Structure, packaging, assembly
Pyxpy01	Pseudomonas_phage_Pyxpy01_00024	putative baseplate protein [Pseudomonas phage Zigelbrucke]	Structure, packaging, assembly
Pyxpy01	Pseudomonas_phage_Pyxpy01_00028	putative tail fiber protein [Pseudomonas phage vB_PsyM_KIL1]	Structure, packaging, assembly
Pyxpy01	Pseudomonas_phage_Pyxpy01_00029	Lysozyme RrrD [Pseudomonas phage VCM]	Host lysis
Pyxpy01	Pseudomonas_phage_Pyxpy01_00032	restriction endonuclease, putative [Streptomyces phage Jay2Jay]	DNA metabolism
Pyxpy01	Pseudomonas_phage_Pyxpy01_00033	putative lysis module protein [Pseudomonas phage Zigelbrucke]	Host lysis
Pyxpy01	Pseudomonas_phage_Pyxpy01_00034	putative lysis module protein [Pseudomonas phage Zigelbrucke]	Host lysis
Pyxpy01	Pseudomonas_phage_Pyxpy01_00037	RNA ligase [Pseudomonas phage VCM]	DNA metabolism
Pyxpy01	Pseudomonas_phage_Pyxpy01_00046	carbohydrate binding domain protein [Klebsiella phage KNP2]	DNA metabolism
Pyxpy01	Pseudomonas_phage_Pyxpy01_00047	SsrA-binding protein	DNA metabolism
Pyxpy01	Pseudomonas_phage_Pyxpy01_00048	putative tail fiber protein [Erwinia phage pEp_SNUABM_01]	Structure, packaging, assembly
Pyxpy01	Pseudomonas_phage_Pyxpy01_00052	putative DNA primase/helicase [Pseudomonas phage vB_PsyM_KIL1]	DNA metabolism
Pyxpy01	Pseudomonas_phage_Pyxpy01_00053	putative DNA polymerase [Pseudomonas phage vB_PsyM_KIL4]	DNA metabolism
Pyxpy01	Pseudomonas_phage_Pyxpy01_00060	putative recombinase [Escherichia phage Skarpretter]	DNA metabolism
Pyxpy01	Pseudomonas_phage_Pyxpy01_00063	von Willebrand factor type A domain protein [Pseudomonas phage VCM]	Other
Pyxpy01	Pseudomonas_phage_Pyxpy01_00065	putative exodeoxyribonuclease [Pseudomonas phage vB_PsyM_KIL4]	DNA metabolism
Pyxpy01	Pseudomonas_phage_Pyxpy01_00067	putative HNH endonuclease [Pseudomonas phage vB_PsyM_KIL4]	DNA metabolism
Pyxpy01	Pseudomonas_phage_Pyxpy01_00068	putative endolysin [Pseudomonas phage Lu11]	Host lysis
Pyxpy01	Pseudomonas_phage_Pyxpy01_00069	constituent protein [Pseudomonas phage K5]	Structure, packaging, assembly
Pyxpy01	Pseudomonas_phage_Pyxpy01_00070	putative Znf domain-containing protein [Pseudomonas phage PaMx25]	Other
Pyxpy01	Pseudomonas_phage_Pyxpy01_00075	FAD-dependent thymidylate synthase [Pseudomonas phage VCM]	DNA metabolism
Pyxpy01	Pseudomonas_phage_Pyxpy01_00076	putative thymidylate synthase [Pseudomonas phage vB_PsyM_KIL4]	DNA metabolism
Pyxpy01	Pseudomonas_phage_Pyxpy01_00077	putative ribonucleotide-diphosphate reductase beta subunit[Pseudomonas phage vB_PsyM_KIL4]	DNA metabolism
Pyxpy01	Pseudomonas_phage_Pyxpy01_00078	Ribonucleoside-diphosphate reductase NrdZ [Pseudomonas phage VCM]	DNA metabolism
Pyxpy01	Pseudomonas_phage_Pyxpy01_00084	Glutaredoxin [Pseudomonas phage VCM]	Potential auxiliary metabolic gene
Pyxpy01	Pseudomonas_phage_Pyxpy01_00088	putative pyrophosphatase [Pseudomonas phage vB_PsyM_KIL1]	DNA metabolism
Pyxpy01	Pseudomonas_phage_Pyxpy01_00095	phage protein [Yersinia phage phiR1-RT]	HP
Pyxpy01	Pseudomonas_phage_Pyxpy01_00098	putative anti-sigma factor [Pseudomonas phage vB_PsyM_KIL1]	DNA metabolism
Pyxpy01	Pseudomonas_phage_Pyxpy01_00135	Outer-membrane lipoprotein LolB	Other
Pyxpy01	Pseudomonas_phage_Pyxpy01_00136	Peptide chain release factor 1 [Pseudomonas phage VCM]	DNA metabolism
Pyxpy01	Pseudomonas_phage_Pyxpy01_00143	General stress protein 16U [Pseudomonas phage VCM]	Other
Pyxpy01	Pseudomonas_phage_Pyxpy01_00144	Integral membrane protein TerC family protein [Pseudomonas phage VCM]	Potential auxiliary metabolic gene
Pyxpy01	Pseudomonas_phage_Pyxpy01_00146	von Willebrand factor type A domain protein [Pseudomonas phage VCM]	Potential auxiliary metabolic gene
Pyxpy01	Pseudomonas_phage_Pyxpy01_00148	Toxic anion resistance protein (TelA) [Pseudomonas phage VCM]	Other
Pyxpy01	Pseudomonas_phage_Pyxpy01_00149	putative RNA polymerase sigma factor [Pseudomonas phage Zigelbrucke]	DNA metabolism
Pyxpy01	Pseudomonas_phage_Pyxpy01_00152	DNA recombination-mediator protein A [Pseudomonas phage VCM]	DNA metabolism
Pyxpy01	Pseudomonas_phage_Pyxpy01_00154	Macro domain protein [Pseudomonas phage VCM]	Other
Pyxpy01	Pseudomonas_phage_Pyxpy01_00156	nicotinamide phosphoribosyltransferase [Pseudomonas phage phiPsa374]	Potential auxiliary metabolic gene
Pyxpy01	Pseudomonas_phage_Pyxpy01_00160	Ribose-phosphate pyrophosphokinase [Pseudomonas phage VCM]	Other
Pyxpy01	Pseudomonas_phage_Pyxpy01_00162	putative polynucleotide kinase [Pseudomonas phage Zigelbrucke]	DNA metabolism
Pyxpy01	Pseudomonas_phage_Pyxpy01_00163	RNA ligase [Pseudomonas phage VCM]	DNA metabolism
Pyxpy01	Pseudomonas_phage_Pyxpy01_00166	Calcineurin-like phosphoesterase superfamily domain protein [Pseudomonas phage VCM]	DNA metabolism
Pyxpy01	Pseudomonas_phage_Pyxpy01_00168	metal dependent phosphohydrolase HD region [Pseudomonas phage PaP1]	Other
Pyxpy01	Pseudomonas_phage_Pyxpy01_00170	putative DNA ligase [Pseudomonas phage vB_PsyM_KIL1]	DNA metabolism
Pyxpy01	Pseudomonas_phage_Pyxpy01_00173	putative cytidine and deoxycytidylate deaminase [Pseudomonas phage vB_PsyM_KIL1]	DNA metabolism
Pyxpy01	Pseudomonas_phage_Pyxpy01_00178	Clp protease [Pseudomonas phage VCM]	Other
Pyxpy01	Pseudomonas_phage_Pyxpy01_00179	PhoH-like protein [Pseudomonas phage VCM]	Other
Pyxpy02	Pseudomonas_phage_Pyxpy02_00001	Terminase-like family protein [Pseudomonas phage VCM]	DNA metabolism
Pyxpy02	Pseudomonas_phage_Pyxpy02_00002	structural protein [Pseudomonas phage PaoP5]	Structure, packaging, assembly
Pyxpy02	Pseudomonas_phage_Pyxpy02_00003	putative portal protein [Pseudomonas phage vB_PsyM_KIL4]	Structure, packaging, assembly
Pyxpy02	Pseudomonas_phage_Pyxpy02_00005	putative structural protein [Pseudomonas phage vB_PsyM_KIL4]	Structure, packaging, assembly
Pyxpy02	Pseudomonas_phage_Pyxpy02_00006	putative capsid protein [Pseudomonas phage vB_PsyM_KIL4]	Structure, packaging, assembly
Pyxpy02	Pseudomonas_phage_Pyxpy02_00008	putative RNA polymerase [Pseudomonas phage vB_PsyM_KIL4]	DNA metabolism
Pyxpy02	Pseudomonas_phage_Pyxpy02_00009	putative head-tail joining protein [Pseudomonas phage Zigelbrucke]	Structure, packaging, assembly
Pyxpy02	Pseudomonas_phage_Pyxpy02_00010	putative tail tube completion protein [Pseudomonas phage Zigelbrucke]	Structure, packaging, assembly
Pyxpy02	Pseudomonas_phage_Pyxpy02_00011	putative tail sheath protein [Pseudomonas phage Zigelbrucke]	Structure, packaging, assembly
Pyxpy02	Pseudomonas_phage_Pyxpy02_00012	putative structural protein [Pseudomonas phage vB_PsyM_KIL4]	Structure, packaging, assembly
Pyxpy02	Pseudomonas_phage_Pyxpy02_00013	putative tail tube protein [Pseudomonas phage Zigelbrucke]	Structure, packaging, assembly
Pyxpy02	Pseudomonas_phage_Pyxpy02_00014	putative tail tube protein [Pseudomonas phage Zigelbrucke]	Structure, packaging, assembly
Pyxpy02	Pseudomonas_phage_Pyxpy02_00015	putative tail assembly chaperone [Pseudomonas phage Zigelbrucke]	Structure, packaging, assembly
Pyxpy02	Pseudomonas_phage_Pyxpy02_00017	putative tape measure protein [Pseudomonas phage vB_PsyM_KIL4]	Structure, packaging, assembly
Pyxpy02	Pseudomonas_phage_Pyxpy02_00018	putative tail tube assembly initiator [Pseudomonas phage Zigelbrucke]	Structure, packaging, assembly
Pyxpy02	Pseudomonas_phage_Pyxpy02_00019	putative baseplate minor protein [Pseudomonas phage Zigelbrucke]	Structure, packaging, assembly
Pyxpy02	Pseudomonas_phage_Pyxpy02_00020	putative structural protein [Pseudomonas phage vB_PsyM_KIL1]	Structure, packaging, assembly
Pyxpy02	Pseudomonas_phage_Pyxpy02_00021	putative baseplate protein [Pseudomonas phage vB_PsyM_KIL4]	Structure, packaging, assembly
Pyxpy02	Pseudomonas_phage_Pyxpy02_00022	putative tail lysozyme [Pseudomonas phage vB_PsyM_KIL1]	Host lysis
Pyxpy02	Pseudomonas_phage_Pyxpy02_00023	putative baseplate component [Pseudomonas phage vB_PsyM_KIL1]	Structure, packaging, assembly
Pyxpy02	Pseudomonas_phage_Pyxpy02_00024	putative baseplate protein [Pseudomonas phage Zigelbrucke]	Structure, packaging, assembly
Pyxpy02	Pseudomonas_phage_Pyxpy02_00028	putative tail fiber protein [Pseudomonas phage vB_PsyM_KIL1]	Structure, packaging, assembly
Pyxpy02	Pseudomonas_phage_Pyxpy02_00029	Lysozyme RrrD [Pseudomonas phage VCM]	Host lysis
Pyxpy02	Pseudomonas_phage_Pyxpy02_00032	restriction endonuclease, putative [Streptomyces phage Jay2Jay]	DNA metabolism
Pyxpy02	Pseudomonas_phage_Pyxpy02_00033	putative lysis module protein [Pseudomonas phage Zigelbrucke]	Host lysis
Pyxpy02	Pseudomonas_phage_Pyxpy02_00034	putative lysis module protein [Pseudomonas phage Zigelbrucke]	Host lysis
Pyxpy02	Pseudomonas_phage_Pyxpy02_00036	RNA ligase [Pseudomonas phage VCM]	DNA metabolism
Pyxpy02	Pseudomonas_phage_Pyxpy02_00045	carbohydrate binding domain protein [Klebsiella phage KNP2]	DNA metabolism
Pyxpy02	Pseudomonas_phage_Pyxpy02_00046	SsrA-binding protein	DNA metabolism
Pyxpy02	Pseudomonas_phage_Pyxpy02_00047	putative tail fiber protein [Erwinia phage pEp_SNUABM_01]	Structure, packaging, assembly
Pyxpy02	Pseudomonas_phage_Pyxpy02_00050	putative DNA primase/helicase [Pseudomonas phage vB_PsyM_KIL1]	DNA metabolism
Pyxpy02	Pseudomonas_phage_Pyxpy02_00051	putative DNA polymerase [Pseudomonas phage vB_PsyM_KIL4]	DNA metabolism
Pyxpy02	Pseudomonas_phage_Pyxpy02_00058	putative recombinase [Escherichia phage Skarpretter]	DNA metabolism
Pyxpy02	Pseudomonas_phage_Pyxpy02_00061	von Willebrand factor type A domain protein [Pseudomonas phage VCM]	Other
Pyxpy02	Pseudomonas_phage_Pyxpy02_00063	putative exodeoxyribonuclease [Pseudomonas phage vB_PsyM_KIL4]	DNA metabolism
Pyxpy02	Pseudomonas_phage_Pyxpy02_00065	putative HNH endonuclease [Pseudomonas phage vB_PsyM_KIL4]	DNA metabolism
Pyxpy02	Pseudomonas_phage_Pyxpy02_00066	putative endolysin [Pseudomonas phage Lu11]	Host lysis
Pyxpy02	Pseudomonas_phage_Pyxpy02_00067	constituent protein [Pseudomonas phage K5]	Structure, packaging, assembly
Pyxpy02	Pseudomonas_phage_Pyxpy02_00068	putative Znf domain-containing protein [Pseudomonas phage PaMx25]	Other
Pyxpy02	Pseudomonas_phage_Pyxpy02_00073	FAD-dependent thymidylate synthase [Pseudomonas phage VCM]	DNA metabolism
Pyxpy02	Pseudomonas_phage_Pyxpy02_00074	putative thymidylate synthase [Pseudomonas phage vB_PsyM_KIL4]	DNA metabolism
Pyxpy02	Pseudomonas_phage_Pyxpy02_00075	putative ribonucleotide-diphosphate reductase beta subunit[Pseudomonas phage vB_PsyM_KIL4]	DNA metabolism
Pyxpy02	Pseudomonas_phage_Pyxpy02_00076	Ribonucleoside-diphosphate reductase NrdZ [Pseudomonas phage VCM]	DNA metabolism
Pyxpy02	Pseudomonas_phage_Pyxpy02_00081	Glutaredoxin [Pseudomonas phage VCM]	Potential auxiliary metabolic gene
Pyxpy02	Pseudomonas_phage_Pyxpy02_00085	putative pyrophosphatase [Pseudomonas phage vB_PsyM_KIL1]	DNA metabolism
Pyxpy02	Pseudomonas_phage_Pyxpy02_00092	phage protein [Yersinia phage phiR1-RT]	HP
Pyxpy02	Pseudomonas_phage_Pyxpy02_00095	putative anti-sigma factor [Pseudomonas phage vB_PsyM_KIL1]	DNA metabolism
Pyxpy02	Pseudomonas_phage_Pyxpy02_00134	Outer-membrane lipoprotein LolB	Other
Pyxpy02	Pseudomonas_phage_Pyxpy02_00135	Peptide chain release factor 1 [Pseudomonas phage VCM]	DNA metabolism
Pyxpy02	Pseudomonas_phage_Pyxpy02_00143	General stress protein 16U [Pseudomonas phage VCM]	Other
Pyxpy02	Pseudomonas_phage_Pyxpy02_00144	Integral membrane protein TerC family protein [Pseudomonas phage VCM]	Potential auxiliary metabolic gene
Pyxpy02	Pseudomonas_phage_Pyxpy02_00146	von Willebrand factor type A domain protein [Pseudomonas phage VCM]	Potential auxiliary metabolic gene
Pyxpy02	Pseudomonas_phage_Pyxpy02_00148	Toxic anion resistance protein (TelA) [Pseudomonas phage VCM]	Other
Pyxpy02	Pseudomonas_phage_Pyxpy02_00149	putative RNA polymerase sigma factor [Pseudomonas phage Zigelbrucke]	DNA metabolism
Pyxpy02	Pseudomonas_phage_Pyxpy02_00152	DNA recombination-mediator protein A [Pseudomonas phage VCM]	DNA metabolism
Pyxpy02	Pseudomonas_phage_Pyxpy02_00154	Macro domain protein [Pseudomonas phage VCM]	Other
Pyxpy02	Pseudomonas_phage_Pyxpy02_00156	nicotinamide phosphoribosyltransferase [Pseudomonas phage phiPsa374]	Potential auxiliary metabolic gene
Pyxpy02	Pseudomonas_phage_Pyxpy02_00160	Ribose-phosphate pyrophosphokinase [Pseudomonas phage VCM]	Other
Pyxpy02	Pseudomonas_phage_Pyxpy02_00162	putative polynucleotide kinase [Pseudomonas phage Zigelbrucke]	DNA metabolism
Pyxpy02	Pseudomonas_phage_Pyxpy02_00163	RNA ligase [Pseudomonas phage VCM]	DNA metabolism
Pyxpy02	Pseudomonas_phage_Pyxpy02_00166	Calcineurin-like phosphoesterase superfamily domain protein [Pseudomonas phage VCM]	DNA metabolism
Pyxpy02	Pseudomonas_phage_Pyxpy02_00168	metal dependent phosphohydrolase HD region [Pseudomonas phage PaP1]	Other
Pyxpy02	Pseudomonas_phage_Pyxpy02_00170	putative DNA ligase [Pseudomonas phage vB_PsyM_KIL1]	DNA metabolism
Pyxpy02	Pseudomonas_phage_Pyxpy02_00173	putative cytidine and deoxycytidylate deaminase [Pseudomonas phage vB_PsyM_KIL1]	DNA metabolism
Pyxpy02	Pseudomonas_phage_Pyxpy02_00178	Clp protease [Pseudomonas phage VCM]	Other
Pyxpy02	Pseudomonas_phage_Pyxpy02_00179	PhoH-like protein [Pseudomonas phage VCM]	Other
Touem01	Pseudomonas_phage_Touem01_00003	N-(deoxy)ribosyltransferase-like protein [Pseudomonas phage phi2]	DNA metabolism
Touem01	Pseudomonas_phage_Touem01_00004	putative DNA methylase [Salmonella phage 9NA]	DNA metabolism
Touem01	Pseudomonas_phage_Touem01_00011	HNH homing endonuclease [Bacillus phage Phrodo]	DNA metabolism
Touem01	Pseudomonas_phage_Touem01_00015	host nuclease inhibitor protein [Pseudomonas phage JBD69]	DNA metabolism
Touem01	Pseudomonas_phage_Touem01_00017	DNA modification methylase [Faecalibacterium phage FP_Epona]	DNA metabolism
Touem01	Pseudomonas_phage_Touem01_00019	AraC family transcriptional regulator [Bordetella phage vB_BbrM_PHB04]	DNA metabolism
Touem01	Pseudomonas_phage_Touem01_00033	DNA restriction methylase [Pseudomonas phage phiPSA1]	DNA metabolism
Touem01	Pseudomonas_phage_Touem01_00039	serine/threonine protein phosphatase [Bordetella phage vB_BbrM_PHB04]	DNA metabolism
Touem01	Pseudomonas_phage_Touem01_00040	putative partition ParA-like protein [Rhizobium phage RHEph10]	Lysogeny
Touem01	Pseudomonas_phage_Touem01_00042	terminase large subunit [Bordetella phage vB_BbrM_PHB04]	DNA metabolism
Touem01	Pseudomonas_phage_Touem01_00045	tail fiber protein [Caulobacter phage CcrBL9]	Structure, packaging, assembly
Touem01	Pseudomonas_phage_Touem01_00048	portal protein [Bordetella phage vB_BbrM_PHB04]	Structure, packaging, assembly
Touem01	Pseudomonas_phage_Touem01_00050	GDSL-like Lipase/Acylhydrolase [Pseudomonas phage VCM]	Structure, packaging, assembly
Touem01	Pseudomonas_phage_Touem01_00055	procapsid protease [Bacillus phage Shanette]	Structure, packaging, assembly
Touem01	Pseudomonas_phage_Touem01_00057	major capsid protein [Bordetella phage vB_BbrM_PHB04]	Structure, packaging, assembly
Touem01	Pseudomonas_phage_Touem01_00065	major tail sheath [Bordetella phage vB_BbrM_PHB04]	Structure, packaging, assembly
Touem01	Pseudomonas_phage_Touem01_00066	tail tube subunit [Bacillus phage CampHawk]	Structure, packaging, assembly
Touem01	Pseudomonas_phage_Touem01_00072	baseplate assembly protein W [Bordetella phage vB_BbrM_PHB04]	Structure, packaging, assembly
Touem01	Pseudomonas_phage_Touem01_00073	baseplate J-like protein [Bordetella phage vB_BbrM_PHB04]	Structure, packaging, assembly
Touem01	Pseudomonas_phage_Touem01_00074	putative structural protein [Bacillus phage Bcp1]	Structure, packaging, assembly
Touem01	Pseudomonas_phage_Touem01_00077	tail protein [Pseudomonas phage Dobby]	Structure, packaging, assembly
Touem01	Pseudomonas_phage_Touem01_00078	minor tail protein [Arthrobacter phage KBurrousTX]	Structure, packaging, assembly
Touem01	Pseudomonas_phage_Touem01_00080	SAR endolysin [Xylella phage Xfas53]	Host lysis
Touem01	Pseudomonas_phage_Touem01_00083	DNA-packaging protein [Bordetella phage vB_BbrM_PHB04]	DNA metabolism
Touem01	Pseudomonas_phage_Touem01_00085	Protein TraR	DNA metabolism
Touem01	Pseudomonas_phage_Touem01_00086	putative integrase family protein [Bordetella phage vB_BbrM_PHB04]	Lysogeny
Touem01	Pseudomonas_phage_Touem01_00087	major capsid protein [Anoxybacillus phage A403]	Structure, packaging, assembly
Touem01	Pseudomonas_phage_Touem01_00090	histone-like prokaryotic DNA-binding protein family [Bacillus phage SPbeta]	DNA metabolism
Touem01	Pseudomonas_phage_Touem01_00091	putative MerR family transcription regulator [Enterobacter phage Arya]	DNA metabolism
Touem01	Pseudomonas_phage_Touem01_00092	ssDNA binding protein [Gordonia phage Twister6]	DNA metabolism
Touem01	Pseudomonas_phage_Touem01_00093	chromosome segregation protein SMC [Paenibacillus phage Vegas]	DNA metabolism
Touem01	Pseudomonas_phage_Touem01_00094	exonuclease VIII [Bordetella phage vB_BbrM_PHB04]	DNA metabolism
Touem01	Pseudomonas_phage_Touem01_00096	putative helicase [Klebsiella phage JD001]	DNA metabolism
Touem01	Pseudomonas_phage_Touem01_00097	single-stranded DNA-binding protein [Xanthomonas phage vB_XveM_DIBBI]	DNA metabolism
Touem01	Pseudomonas_phage_Touem01_00098	putative VRR-NUC domain-containing protein [Enterobacter phage Arya]	Structure, packaging, assembly
Touem01	Pseudomonas_phage_Touem01_00099	putative DNA primase/helicase [Bordetella phage vB_BbrM_PHB04]	DNA metabolism
Touem01	Pseudomonas_phage_Touem01_00104	ninC-like protein [Salmonella phage Chi]	Potential auxiliary metabolic gene
Touem01	Pseudomonas_phage_Touem01_00110	putative I-TevI-like homing endonuclease GIY-YIG family [Acinetobacter phage 133]	DNA metabolism
Touem01	Pseudomonas_phage_Touem01_00114	putative lipoprotein [Acinetobacter phage vB_AbaM_ME3]	Other
Touem01	Pseudomonas_phage_Touem01_00115	small Trp-rich protein [Klebsiella phage vB_KpnP_KpV48]	Other
Touem01	Pseudomonas_phage_Touem01_00119	putative ASCH domain-containing protein [Dickeya phage vB_DsoM_JA11]	DNA metabolism
Touem01	Pseudomonas_phage_Touem01_00123	orf37 [Streptococcus phage 858]	HP
Ulina01	Pseudomonas_phage_Ulina01_00004	putative acetyltransferase [Pseudomonas phage Achelous]	Other
Ulina01	Pseudomonas_phage_Ulina01_00005	andolysin [Escherichia phage vB_EcoP_B]	Host lysis
Ulina01	Pseudomonas_phage_Ulina01_00007	DNA-dependent RNA polymerase [Pseudomonas phage Nerthus]	DNA metabolism
Ulina01	Pseudomonas_phage_Ulina01_00010	DNA primase [Pseudomonas phage Nerthus]	DNA metabolism
Ulina01	Pseudomonas_phage_Ulina01_00014	putative nucleotidyltransferase [Pseudomonas phage Nerthus]	Other
Ulina01	Pseudomonas_phage_Ulina01_00015	DNA polymerase [Pseudomonas phage Nerthus]	DNA metabolism
Ulina01	Pseudomonas_phage_Ulina01_00016	16 [Enterobacteria phage K1-5]	HP
Ulina01	Pseudomonas_phage_Ulina01_00017	15.5 [Enterobacteria phage K1-5]	HP
Ulina01	Pseudomonas_phage_Ulina01_00018	18 [Enterobacteria phage K1-5]	HP
Ulina01	Pseudomonas_phage_Ulina01_00019	exonuclease-like protein [Pseudomonas phage Nerthus]	DNA metabolism
Ulina01	Pseudomonas_phage_Ulina01_00020	recombination endonuclease VII [Pseudomonas phage Njord]	DNA metabolism
Ulina01	Pseudomonas_phage_Ulina01_00021	calcineurin-like phosphoesterase [Vibrio phage Vp670]	DNA metabolism
Ulina01	Pseudomonas_phage_Ulina01_00022	deoxynucleoside kinase [Pseudomonas phage Njord]	DNA metabolism
Ulina01	Pseudomonas_phage_Ulina01_00023	deoxynucleoside monophosphate kinase [Pseudomonas phage Alpheus]	DNA metabolism
Ulina01	Pseudomonas_phage_Ulina01_00026	DNA ligase [Pseudomonas phage Njord]	DNA metabolism
Ulina01	Pseudomonas_phage_Ulina01_00029	aminoglycoside acetyltransferase [Pseudomonas phage Nerthus]	Potential auxiliary metabolic gene
Ulina01	Pseudomonas_phage_Ulina01_00031	head to tail connecting protein [Pseudomonas phage Nerthus]	Structure, packaging, assembly
Ulina01	Pseudomonas_phage_Ulina01_00032	putative structural protein [Pseudomonas phage uligo]	Structure, packaging, assembly
Ulina01	Pseudomonas_phage_Ulina01_00033	major capsid protein [Pseudomonas phage Nerthus]	Structure, packaging, assembly
Ulina01	Pseudomonas_phage_Ulina01_00034	tail tubular protein A [Pseudomonas phage Nerthus]	Structure, packaging, assembly
Ulina01	Pseudomonas_phage_Ulina01_00035	tail tubular protein B [Pseudomonas phage Nerthus]	Structure, packaging, assembly
Ulina01	Pseudomonas_phage_Ulina01_00036	putative internal virion protein A [Pectobacterium phage PP99]	Structure, packaging, assembly
Ulina01	Pseudomonas_phage_Ulina01_00037	putative internal virion protein B [Pectobacterium phage PP99]	Structure, packaging, assembly
Ulina01	Pseudomonas_phage_Ulina01_00038	protein inside capsid D [Marinomonas phage CB5A]	Structure, packaging, assembly
Ulina01	Pseudomonas_phage_Ulina01_00039	tail fiber protein [Pseudomonas phage Nerthus]	Structure, packaging, assembly
Ulina01	Pseudomonas_phage_Ulina01_00040	putative capsid and scaffold protein [Pseudomonas phage Njord]	Structure, packaging, assembly
Ulina01	Pseudomonas_phage_Ulina01_00041	structural protein [Pseudomonas phage Nerthus]	Structure, packaging, assembly
Ulina01	Pseudomonas_phage_Ulina01_00042	small terminase subunit [Pseudomonas phage Nerthus]	DNA metabolism
Ulina01	Pseudomonas_phage_Ulina01_00043	large terminase subunit [Pseudomonas phage Nerthus]	DNA metabolism
Ulina01	Pseudomonas_phage_Ulina01_00044	putative acetyl-CoA acetyltransferase [Escherichia virus mutPK1A2]	Other
Ulina01	Pseudomonas_phage_Ulina01_00045	GDSL-like lipase [Pseudomonas phage nickie]	Structure, packaging, assembly
Ulina01	Pseudomonas_phage_Ulina01_00047	lysozyme [Pseudomonas phage uligo]	Host lysis
Ulina01	Pseudomonas_phage_Ulina01_00048	putative Rz-like protein [Pseudomonas phage LKA1]	Host lysis
Ulitu01	Pseudomonas_phage_Ulitu01_00003	putative acetyltransferase [Pseudomonas phage Achelous]	Other
Ulitu01	Pseudomonas_phage_Ulitu01_00004	andolysin [Escherichia phage vB_EcoP_B]	Host lysis
Ulitu01	Pseudomonas_phage_Ulitu01_00006	DNA-dependent RNA polymerase [Pseudomonas phage Nerthus]	DNA metabolism
Ulitu01	Pseudomonas_phage_Ulitu01_00009	DNA primase [Pseudomonas phage Nerthus]	DNA metabolism
Ulitu01	Pseudomonas_phage_Ulitu01_00013	putative nucleotidyltransferase [Pseudomonas phage Nerthus]	Other
Ulitu01	Pseudomonas_phage_Ulitu01_00014	DNA polymerase [Pseudomonas phage Nerthus]	DNA metabolism
Ulitu01	Pseudomonas_phage_Ulitu01_00015	16 [Enterobacteria phage K1-5]	HP
Ulitu01	Pseudomonas_phage_Ulitu01_00016	15.5 [Enterobacteria phage K1-5]	HP
Ulitu01	Pseudomonas_phage_Ulitu01_00017	18 [Enterobacteria phage K1-5]	HP
Ulitu01	Pseudomonas_phage_Ulitu01_00018	exonuclease-like protein [Pseudomonas phage Nerthus]	DNA metabolism
Ulitu01	Pseudomonas_phage_Ulitu01_00019	recombination endonuclease VII [Pseudomonas phage Njord]	DNA metabolism
Ulitu01	Pseudomonas_phage_Ulitu01_00020	calcineurin-like phosphoesterase [Vibrio phage Vp670]	DNA metabolism
Ulitu01	Pseudomonas_phage_Ulitu01_00021	deoxynucleoside kinase [Pseudomonas phage Njord]	DNA metabolism
Ulitu01	Pseudomonas_phage_Ulitu01_00022	deoxynucleoside monophosphate kinase [Pseudomonas phage Alpheus]	DNA metabolism
Ulitu01	Pseudomonas_phage_Ulitu01_00025	DNA ligase [Pseudomonas phage Njord]	DNA metabolism
Ulitu01	Pseudomonas_phage_Ulitu01_00028	aminoglycoside acetyltransferase [Pseudomonas phage Nerthus]	Potential auxiliary metabolic gene
Ulitu01	Pseudomonas_phage_Ulitu01_00030	head to tail connecting protein [Pseudomonas phage Nerthus]	Structure, packaging, assembly
Ulitu01	Pseudomonas_phage_Ulitu01_00031	putative structural protein [Pseudomonas phage uligo]	Structure, packaging, assembly
Ulitu01	Pseudomonas_phage_Ulitu01_00032	major capsid protein [Pseudomonas phage Nerthus]	Structure, packaging, assembly
Ulitu01	Pseudomonas_phage_Ulitu01_00033	tail tubular protein A [Pseudomonas phage Nerthus]	Structure, packaging, assembly
Ulitu01	Pseudomonas_phage_Ulitu01_00034	tail tubular protein B [Pseudomonas phage Nerthus]	Structure, packaging, assembly
Ulitu01	Pseudomonas_phage_Ulitu01_00035	putative internal virion protein A [Pectobacterium phage PP99]	Structure, packaging, assembly
Ulitu01	Pseudomonas_phage_Ulitu01_00036	putative internal virion protein B [Pectobacterium phage PP99]	Structure, packaging, assembly
Ulitu01	Pseudomonas_phage_Ulitu01_00037	protein inside capsid D [Marinomonas phage CB5A]	Structure, packaging, assembly
Ulitu01	Pseudomonas_phage_Ulitu01_00038	tail fiber protein [Pseudomonas phage Nerthus]	Structure, packaging, assembly
Ulitu01	Pseudomonas_phage_Ulitu01_00039	putative capsid and scaffold protein [Pseudomonas phage Njord]	Structure, packaging, assembly
Ulitu01	Pseudomonas_phage_Ulitu01_00040	structural protein [Pseudomonas phage Nerthus]	Structure, packaging, assembly
Ulitu01	Pseudomonas_phage_Ulitu01_00041	small terminase subunit [Pseudomonas phage Nerthus]	DNA metabolism
Ulitu01	Pseudomonas_phage_Ulitu01_00042	large terminase subunit [Pseudomonas phage Nerthus]	DNA metabolism
Ulitu01	Pseudomonas_phage_Ulitu01_00044	GDSL-like lipase [Pseudomonas phage nickie]	Structure, packaging, assembly
Ulitu01	Pseudomonas_phage_Ulitu01_00046	lysozyme [Pseudomonas phage uligo]	Host lysis
Ulitu01	Pseudomonas_phage_Ulitu01_00047	putative Rz-like protein [Pseudomonas phage LKA1]	Host lysis
